# Supplementary material for: Ecological and morphological determinants of evolutionary diversification in Darwin's finches and their relatives
Source: Ecol Evol. 2020 Nov 10;10(24):14020–32. doi: 10.1002/ece3.6994 (PMC7771120; doi:10.1002/ece3.6994)
Supplement: Supplementary file 2 — Data S2 [file ECE3-10-14020-s002.txt]

species	mass	culmen	bnares	bwidth	bdepth	tarsus	wchord	hwindex	tail
Acanthidops_bairdii	2.772588722	2.787066741	2.379546134	1.348073148	1.667706821	3.040944616	4.189654742	2.837404506	3.95364468
Anisognathus_igniventris	3.526360525	2.670694415	2.087740344	1.709694516	1.836211232	3.192594071	4.473887346	2.876729615	4.314859662
Anisognathus_lacrymosus	3.433987204	2.856470206	2.091864062	1.594324275	1.816452082	3.166529344	4.484413985	2.795436784	4.283586562
Anisognathus_melanogenys	3.713572067	2.935982269	2.249447995	1.798404012	2.020885092	3.31944488	4.471638793	2.865449065	4.37102888
Anisognathus_notabilis	3.663561646	3.110176408	2.566870588	1.800058272	2.014903021	3.145229285	4.603919404	3.111361243	4.320815904
Anisognathus_somptuosus	3.795489189	3.091042453	2.374905755	1.762158999	2.031432322	3.0301337	4.516338972	3.047686784	4.212127598
Bangsia_arcaei	3.616308761	3.098288862	2.444084655	1.85629799	2.069391206	3.035914063	4.456670178	3.279214474	3.841600541
Bangsia_aureocincta	3.730501129	2.791165108	2.213753879	1.909542505	2.028148247	3.224857897	4.491441421	3.131792499	4.08176578
Bangsia_edwardsi	3.610917913	2.828791819	2.310057108	1.816452082	1.984443813	3.15912582	4.49980967	3.129460315	3.991296186
Bangsia_melanochlamys	3.615232914	2.870830208	2.356441766	1.931279837	2.158714723	3.197379765	4.492374692	3.009771787	3.965563772
Bangsia_rothschildi	3.71210758	2.935274305	2.398955317	1.847929741	2.203133014	3.114625803	4.476389396	3.130243221	3.985892854
Cnemathraupis_aureodorsalis	4.442651256	3.147379823	2.489894191	2.037316615	2.424802726	3.503152104	4.838264068	2.96148925	4.600157644
Cnemathraupis_eximia	4.138361448	2.984418514	2.339399066	1.913239367	2.248656751	3.401197382	4.707275409	2.757036046	4.454347296
Buthraupis_montana	4.466827236	3.104850426	2.482943941	2.029695038	2.244457351	3.483951343	4.852260017	3.150123481	4.466921803
Buthraupis_wetmorei	4.135166557	2.913437031	2.212660385	1.931521412	2.110819077	3.529883723	4.617592706	2.731638119	4.532599493
Calochaetes_coccineus	3.837299459	2.916418467	2.404690316	1.808288771	2.119263036	3.0301337	4.556505014	3.180936911	4.073291153
Camarhynchus_heliobates	2.890371758	2.844909384	2.406945108	1.62924054	1.953027617	3.160186829	4.262679877	2.811009103	3.749504076
Camarhynchus_pallidus	3.139832618	2.840539384	2.420368129	1.594324275	1.998095902	3.115735066	4.230476737	2.691889179	3.688879454
Camarhynchus_parvulus	2.58021683	2.41367914	1.945910149	1.392524911	1.852384091	2.91506437	4.090169191	2.726083282	3.576550269
Camarhynchus_pauper	2.772588722	2.677590994	2.251291799	1.643839339	2.116255515	3.095577609	4.234106505	2.879778458	3.889266018
Camarhynchus_psittacula	2.928523524	2.647946277	2.211017899	1.709283247	2.238046572	3.020424886	4.204692619	2.764842491	3.663561646
Cardinalis_cardinalis	3.75279278	2.864598006	2.541838186	2.1432376	2.449452169	3.167161389	4.529368473	2.726241815	4.564348191
Catamenia_analis	2.48490665	2.384779331	1.857859271	1.439044927	1.802259704	2.856757521	4.194441248	2.664413124	3.976561527
Catamblyrhynchus_diadema	2.648300197	2.35409265	1.66094547	1.556639727	1.950999219	3.045882057	4.1763085	2.638431805	4.2286569
Catamenia_homochroa	2.501435952	2.447767103	2.024193067	1.568094949	1.834978588	2.980745531	4.154969184	2.713377864	3.946424432
Catamenia_inornata	2.595254707	2.366732913	1.873723407	1.520606699	1.921324674	2.989336866	4.325786916	2.6947946	4.114963849
Certhidea_olivacea	2.251291799	2.459588842	2.066862759	1.335001067	1.380024748	3.026503932	3.936715618	2.739937885	3.511545439
Charitospiza_eucosma	1.871802177	2.411439498	1.887069649	1.435084525	1.504077397	2.761590968	4.064744092	2.991780697	3.801091445
Chlorochrysa_calliparaea	2.833213344	2.687847494	2.147878703	1.335001067	1.521213679	2.921367858	4.250873364	3.267221635	3.765068592
Chlorochrysa_nitidissima	2.923161581	2.541601993	2.091864062	1.373715579	1.526056303	2.830267834	4.219507705	3.170673723	3.839452313
Chlorochrysa_phoenicotis	3.08190997	2.769458829	2.259155535	1.335001067	1.520606699	3.071535237	4.297285406	3.203124753	3.695110004
Chlorornis_riefferii	3.970291914	3.010894521	2.406470838	1.895012503	2.197809202	3.364387794	4.668639056	2.880200721	4.447866392
Chlorophanes_spiza	2.944438979	2.833918977	2.383638279	1.409941131	1.36936617	2.86480972	4.208947945	3.244486111	3.85922482
Chrysothlypis_chrysomelas	2.564949357	2.708050201	2.259155535	1.266947603	1.404870747	2.792697675	4.119037175	3.054417725	3.761200116
Chrysothlypis_salmoni	2.525728644	2.671847152	2.268683541	1.31730149	1.547562509	2.762117422	4.137829674	2.924274953	3.79173684
Cissopis_leverianus	4.33073334	3.032305254	2.487819071	2.039270377	2.242304162	3.289054659	4.632298853	2.644593289	4.877103901
Cnemoscopus_rubrirostris	2.890371758	2.867898902	2.114245464	1.352392809	1.592630794	3.038951393	4.413807885	2.832966544	4.203448064
Coereba_flaveola	2.303584593	2.642503765	2.258110603	1.173513597	1.264126727	2.752386015	3.995137912	3.225962756	3.526360525
Compsospiza_baeri	3.481240089	2.68954673	2.160445326	1.481604541	1.864080131	3.241615312	4.350277936	2.341025486	4.37102888
Compsospiza_garleppi	3.831029846	2.883403089	2.35612586	1.62924054	1.898369204	3.302297433	4.463030419	2.325453332	4.40060302
Compsothraupis_loricata	4.283448621	3.166529344	2.598979106	1.795917479	2.066862759	3.133317937	4.744932128	3.28281866	4.343805422
Conirostrum_albifrons	2.701361213	2.818398258	2.130213867	1.104152469	1.299282984	2.751535313	4.288173726	3.082839773	4.063312453
Conirostrum_bicolor	2.351375257	2.608229866	2.113238921	1.155307632	1.186317869	2.894529768	4.100575112	3.005518575	3.817712326
Conirostrum_cinereum	2.174751721	2.47976525	1.952481914	0.973107207	1.131402111	2.951700003	4.131158535	3.088037925	3.979058407
Conirostrum_ferrugineiventre	2.442347035	2.772588722	1.974081026	0.916290732	1.238374231	2.876385516	4.230476737	3.249204865	3.912023005
Conirostrum_leucogenys	1.945910149	2.406945108	1.931521412	1.056052674	1.098612289	2.647946277	3.984343667	3.097721729	3.481240089
Conirostrum_margaritae	2.31944221	2.553343811	2.079441542	1.266947603	1.266947603	2.830267834	4.069026754	2.910052987	3.719651113
Conirostrum_rufum	2.397895273	2.58964197	1.998095902	0.993251773	1.201469674	2.931193752	4.145116888	2.815017609	3.995904489
Conirostrum_sitticolor	2.4765384	2.697999865	2.043382492	0.987059803	1.213923135	2.807392644	4.213361404	3.073327988	4.0133755
Conothraupis_speculigera	3.218875825	3.037353948	2.357704392	1.752094213	2.023752636	3.094068174	4.348125083	3.147251169	4.16924587
Conirostrum_speciosum	2.174751721	2.553343811	2.125251078	1.029619417	1.201469674	2.701361213	4.069026754	3.140095268	3.713572067
Coryphospingus_cucullatus	2.658859957	2.577941516	2.102913898	1.504077397	1.823338882	2.909220772	4.110873864	2.196039136	4.051784948
Coryphaspiza_melanotis	2.753660712	2.557227311	2.008214032	1.380024748	1.718292317	2.877792976	4.075416552	2.507300868	3.946424432
Coryphospingus_pileatus	2.727852828	2.640841451	2.219203484	1.492904096	1.812378756	2.923161581	4.131158535	2.723868901	3.926911618
Creurgops_dentatus	2.944438979	2.700353994	2.088153482	1.607936786	1.761300262	2.966689588	4.244917421	2.927289496	4.135166557
Creurgops_verticalis	3.17805383	3.034952987	2.22191719	1.709283247	1.852384091	2.962692419	4.356708827	2.927632268	4.234106505
Cyanerpes_caeruleus	2.48490665	3.002956119	2.685293214	1.222303761	1.114321582	2.582864836	3.993602992	3.410331365	3.384390263
Cyanerpes_cyaneus	2.63905733	2.935252173	2.547587979	1.330054643	1.221567113	2.659909826	4.129148484	3.29782685	3.600731067
Cyanerpes_lucidus	2.433613355	3.084200922	2.70971548	1.223775432	1.208960346	2.568788134	4.043051268	3.191830201	3.409496184
Cyanerpes_nitidus	2.197224577	2.608229866	2.194442934	1.002468428	1.047318994	2.486987816	3.912023005	3.099782169	3.295836866
Cyanicterus_cyanicterus	3.526360525	3.255207754	2.786553263	2.021547563	2.113238921	3.073850053	4.537961436	3.165786197	4.158883083
Cypsnagra_hirundinacea	3.446807893	2.901421594	2.348991466	1.515127233	1.774952351	3.068052935	4.324132656	2.901387737	4.08176578
Dacnis_albiventris	2.415913778	2.404012886	1.870647665	1.294042001	1.10359983	2.558776498	4.077537444	3.299351067	3.473518043
Dacnis_cayana	2.564949357	2.555287447	2.082437051	1.287578388	1.219649284	2.71257329	4.127134385	3.396737913	3.761200116
Dacnis_flaviventer	2.564949357	2.600836117	2.211017899	1.335001067	1.354545663	2.706382144	4.090169191	3.043121097	3.688879454
Dacnis_hartlaubi	1.625311262	2.48490665	1.936340698	1.352392809	1.410986974	2.694627181	4.171819874	3.207772301	3.62877553
Dacnis_lineata	2.397895273	2.519951992	2.015436212	1.181727195	1.229640551	2.6509859	4.046553898	3.27314901	3.683866912
Dacnis_nigripes	2.63905733	2.682732393	2.134166441	1.216395324	1.223775432	2.656756907	4.085976313	3.365760461	3.555348061
Dacnis_venusta	2.778819272	2.568788134	2.219203484	1.392524911	1.380024748	2.602689685	4.100575112	3.26893792	3.663561646
Dacnis_viguieri	2.545531272	2.58437484	2.142709725	1.345472367	1.283707772	2.568788134	4.047427642	3.124290978	3.663561646
Dubusia_castaneoventris	3.33220451	2.800933195	2.212660385	1.467874348	1.768149604	3.121483479	4.374498368	2.939899608	4.210645018
Diglossa_albilatera	2.286455711	2.533696814	1.994700313	1.193922468	1.526056303	2.96784707	4.064744092	2.875966344	3.617651945
Diglossa_baritula	2.219203484	2.494581915	1.981001469	0.780852761	1.299282984	2.816406226	4.037186148	2.879641156	3.763136225
Diglossa_brunneiventris	2.48490665	2.594116889	2.068175487	0.858821504	1.369527216	3.062464731	4.175330221	2.922280229	4.051616086
Diglossa_caerulescens	2.670002133	2.892037037	2.285438934	0.978326123	1.396244692	3.010128154	4.211386583	2.887456321	3.96271612
Diglossa_carbonaria	2.397895273	2.668962812	2.057323736	0.78845736	1.446918983	3.066889468	4.237723145	2.693720425	4.102643365
Diglossa_cyanea	2.835563521	2.917410307	2.440349318	1.237423435	1.628597453	3.140698044	4.3252358	2.949464771	4.169867789
Diglossa_duidae	2.696652156	2.80184408	2.228130907	0.996948635	1.59483176	3.001962823	4.280132327	3.138191167	4.016383021
Diglossa_glauca	2.48490665	2.604539825	2.07002232	0.916290732	1.46441214	2.761590968	4.106767082	3.115857836	3.820455812
Diglossa_gloriosa	2.397895273	2.682732393	2.143003023	1.073294481	1.511273664	3.137014798	4.246707931	3.028576743	4.083873262
Diglossa_gloriosissima	2.63905733	2.818398258	2.272125886	0.993251773	1.515127233	3.269568939	4.343805422	3.059210643	4.17438727
Diglossa_humeralis	2.575661013	2.699681951	2.091864062	0.843720039	1.481604541	3.054001182	4.241326753	2.87894279	4.085976313
Diglossa_indigotica	2.617395833	2.582108978	2.088772869	0.810930216	1.441019261	2.979348794	4.135166557	2.870533498	3.663561646
Diglossa_lafresnayii	2.772588722	2.771025	2.240709689	0.936093359	1.531476371	3.242592351	4.290459441	2.817637171	4.106767082
Diglossa_major	3.100092289	3.01920463	2.444518589	1.182493773	1.672412712	3.203762187	4.406719247	2.948646756	4.304065093
Diglossa_mystacalis	2.785011242	2.795755782	2.357073278	1.029619417	1.571452799	3.233853999	4.234106505	2.694223084	4.116817418
Diglossa_plumbea	2.302585093	2.543568562	2.148850993	0.926241063	1.441019261	2.860771288	4.002777369	2.839245225	3.749504076
Diglossa_sittoides	2.197224577	2.563409711	2.043814364	0.896088025	1.38211899	2.850706502	4.076124016	3.139880621	3.850147602
Diglossa_venezuelensis	2.529720666	2.675871303	2.148850993	0.936093359	1.47590652	3.097837496	4.206556553	2.75991817	4.104707349
Diuca_diuca	3.605497845	2.853592506	2.381858274	1.677096561	2.054123734	3.059880093	4.445588116	3.158512331	4.200954297
Diuca_speculifera	3.659450643	2.86505395	2.379546134	1.791759469	1.942332328	3.208825489	4.742755849	3.286743335	4.283586562
Dolospingus_fringilloides	2.540814282	2.652537491	2.312535424	1.754403683	1.981001469	2.774461967	4.17438727	2.606670356	3.970291914
Donacospiza_albifrons	2.803360381	2.515678308	1.960094784	1.341558467	1.515127233	2.803360381	4.038655656	2.726853091	4.219507705
Dubusia_taeniata	3.610917913	3.218875825	2.400165421	1.648658626	1.949475215	3.282789151	4.505349851	2.690892186	4.40976339
Emberizoides_duidae	3.157425863	2.853592506	2.277267285	1.648658626	1.894616855	3.236715743	4.343805422	2.649499722	4.812184355
Emberizoides_herbicola	3.316002536	2.696652156	2.112936761	1.532016765	1.758719615	3.170315634	4.223177434	2.374043486	4.502583597
Embernagra_platensis	3.817712326	2.860771288	2.33698652	1.700192276	2.050913458	3.353406718	4.40976339	2.470636361	4.366278278
Emberizoides_ypiranganus	3.000719815	2.663052835	2.135349174	1.432700734	1.764730797	2.990217093	4.138361448	2.411289295	4.45225208
Eucometis_penicillata	3.295836866	2.884117674	2.447839172	1.84512469	1.940738067	3.043596083	4.479228963	2.89379614	4.301810301
Euneornis_campestris	2.772588722	2.789630188	2.266957915	1.515127233	1.53686722	2.84926037	4.23591646	3.066530339	3.865979067
Geospiza_conirostris	3.317815773	3.147379823	2.752067087	2.197224577	2.617395833	3.111290614	4.350277936	2.858505568	3.81220267
Geospiza_difficilis	2.509599262	2.68954673	2.266957915	1.589235205	1.898369204	3.011851655	4.127134385	2.679359709	3.548179572
Geospiza_fortis	3.17805383	2.890371758	2.495269437	2.091864062	2.411439498	3.050457173	4.262679877	2.946172524	3.755369195
Geospiza_fuliginosa	2.674148649	2.531710716	2.113238921	1.520606699	1.85629799	2.931193752	4.121067632	2.82303969	3.593881725
Geospiza_magnirostris	3.540959324	3.188416617	2.77570885	2.459588842	2.833948368	3.205790585	4.436751534	2.751056199	3.817712326
Geospiza_scandens	3.122364924	2.927185731	2.527726647	1.653454798	2.00148	3.087627538	4.219507705	2.691382883	3.688879454
Gubernatrix_cristata	3.862832761	2.877792976	2.440170756	1.812378756	2.312535424	3.219875325	4.548599834	2.828999029	4.574710979
Haplospiza_rustica	2.747270914	2.62012932	2.177871849	1.52714267	1.725886725	2.980110893	4.219507705	3.060377105	3.719651113
Haplospiza_unicolor	2.726544784	2.619218987	2.174751721	1.470175845	1.867948608	2.869318349	4.162781724	2.913502711	3.891820298
Hemispingus_atropileus	3.091042453	2.829087196	2.145346317	1.478189626	1.615419984	3.129060521	4.282860345	2.59063241	4.239052301
Hemispingus_calophrys	2.961658293	2.608598122	2.032742939	1.421902789	1.505187891	3.070143771	4.17438727	2.57084908	4.189654742
Hemithraupis_flavicollis	2.549445171	2.605463612	2.087533712	1.412205743	1.481604541	2.719319793	4.17438727	3.04104269	3.96081317
Hemispingus_frontalis	2.833213344	2.880000704	2.169869694	1.445236897	1.64314897	3.019727779	4.229957121	2.691186218	4.142000296
Hemispingus_goeringi	2.836736542	2.726217505	2.034705648	1.335001067	1.520606699	3.336658861	4.158883083	2.220418648	4.000491653
Hemithraupis_guira	2.48490665	2.639235885	2.124952526	1.405484056	1.501852702	2.779440197	4.123093976	3.025822247	3.907010464
Hemispingus_melanotis	2.772588722	2.749671876	2.105657384	1.487270278	1.55550957	3.027715319	4.172462341	2.600871138	4.110873864
Hemispingus_parodii	3.08190997	2.612762243	2.07819076	1.483496689	1.549687908	3.10705001	4.223177434	2.520419423	4.262679877
Hemispingus_reyi	2.836736542	2.642800316	1.957273908	1.378136173	1.505187891	3.035313499	4.170533701	2.601959999	4.182050143
Hemithraupis_ruficapilla	2.397895273	2.677590994	2.227322608	1.373715579	1.487270278	2.798804564	4.154969184	3.011328031	3.860729711
Hemispingus_rufosuperciliaris	3.36729583	2.740840024	2.14710019	1.608437412	1.761300262	3.341093458	4.25561271	2.244174331	4.197201948
Hemispingus_superciliaris	2.63905733	2.766319109	1.980015762	1.284894247	1.441864212	2.98351509	4.204692619	2.81514953	4.067805007
Hemispingus_trifasciatus	2.63905733	2.697999865	1.887069649	1.193922468	1.32175584	3.0301337	4.212127598	2.660825808	4.158883083
Hemispingus_verticalis	2.63905733	2.682732393	2.076311649	1.147402453	1.301553133	3.066889468	4.283586562	2.884648088	4.172462341
Hemispingus_xanthophthalmus	2.48490665	2.611906341	2.047692843	1.123304901	1.346123196	2.971951745	4.223177434	2.890701238	4.193435465
Heterospingus_rubrifrons	3.63758616	3.060270795	2.602689685	1.704748092	1.876917278	2.985681938	4.386184645	3.261313292	4.040123008
Heterospingus_xanthopygius	3.658420247	3.026503932	2.593387293	1.836573485	2.041220329	2.995732274	4.439705746	2.975579649	4.119037175
Idiopsar_brachyurus	3.761200116	3.128221457	2.785011242	1.94113687	2.041220329	3.144152279	4.596801936	3.035349543	4.21459369
Incaspiza_personata	3.502549876	2.753660712	2.240709689	1.686398954	1.953027617	3.267665989	4.234106505	1.859488917	4.290459441
Incaspiza_pulchra	3.317815773	2.791165108	2.411439498	1.740466175	2.041220329	3.120159852	4.226833745	2.056781575	4.17438727
Iridosornis_analis	3.258096538	2.672266001	2.148585917	1.696449289	1.967747883	3.126760536	4.370023061	2.885773406	4.231467981
Iridosornis_jelskii	2.995732274	2.524695853	1.901625947	1.43585228	1.840037469	3.172527837	4.283586562	2.870277456	4.171997148
Iridosornis_porphyrocephalus	3.146305132	2.761590968	2.131203476	1.568615918	1.916922612	3.102342009	4.320815904	2.821846173	4.075416552
Iridophanes_pulcherrimus	2.727852828	2.633470323	2.206294433	1.421661505	1.37067298	2.807231666	4.225372825	3.206472961	3.632838063
Iridosornis_reinhardti	3.17805383	2.686145366	2.054123734	1.509617577	1.949475215	3.164419639	4.417333449	2.903142565	4.281860936
Iridosornis_rufivertex	3.135494216	2.701361213	2.1102132	1.481604541	1.949475215	3.18428438	4.415824014	2.90558532	4.237723145
Lanio_aurantius	3.555348061	3.126760536	2.701361213	1.87946505	2.157559321	2.995732274	4.649187071	2.952598765	4.510859507
Lanio_fulvus	3.17805383	2.978077338	2.602689685	1.795917479	1.977547234	2.855032391	4.457250056	2.986850461	4.230476737
Lanio_leucothorax	3.688879454	3.12346564	2.699681951	1.902107526	2.128231706	2.960105096	4.633514659	2.946893605	4.497028027
Lanio_versicolor	2.833213344	2.716238805	2.278406237	1.580123525	1.686604694	2.728796464	4.33365305	3.011544168	4.206349621
Lophospingus_griseocristatus	2.884800713	2.647946277	2.227322608	1.609437912	1.974081026	2.916418467	4.25561271	2.53477101	4.090169191
Lophospingus_pusillus	2.670002133	2.480731278	2.082561669	1.429114358	1.820508883	2.699681951	4.154969184	2.669826345	3.974997805
Loxipasser_anoxanthus	2.433613355	2.339399066	1.836573485	1.367366351	1.836573485	2.557227311	4.102643365	2.732279117	3.823191792
Loxigilla_barbadensis	2.811208293	2.713037743	2.191653532	1.614425454	1.93874166	2.99947526	4.21582446	2.817855097	3.891820298
Loxigilla_noctis	2.811208293	2.635479508	2.148850993	1.520606699	1.994700313	2.989462661	4.219507705	2.889057594	3.907010464
Loxigilla_portoricensis	3.466985122	2.813910592	2.332143895	1.920592341	2.360854001	3.08876714	4.417333449	2.571902343	4.244917421
Loxigilla_violacea	3.098740024	2.828791819	2.35375338	2.034705648	2.43798973	3.043331252	4.307437778	2.950502134	4.158883083
Melanodera_melanodera	3.356897123	2.617395833	2.145931283	1.677096561	1.942332328	3.087627538	4.477336814	3.501291916	4.102643365
Melopyrrha_nigra	2.700018029	2.57070201	2.101080717	1.787584098	2.277267285	2.898670561	4.212127598	2.793310801	4.08176578
Melanospiza_richardsoni	3.039749159	2.844909384	2.415913778	1.85629799	2.240709689	3.113515309	4.17438727	2.837728024	3.784189634
Melanodera_xanthogramma	3.557346064	2.628285233	2.246014742	1.804181989	2.087223682	3.098401671	4.627420795	3.561202504	4.125116221
Nemosia_pileata	2.772588722	2.680336363	2.194164344	1.460067456	1.570956926	2.871726794	4.200954297	3.167956871	3.834061464
Neothraupis_fasciata	3.288401888	2.890371758	2.35375338	1.614425454	1.981001469	3.116843099	4.260917762	2.783669043	4.106767082
Nephelornis_oneilli	2.781300663	2.564949357	1.85629799	1.08180517	1.373715579	3.100092289	4.219507705	2.684075605	4.102643365
Nesospiza_acunhae	3.351306612	2.734367509	2.334568139	1.672412712	2.054123734	3.205790585	4.418840608	2.996604285	4.241326753
Nesospiza_wilkinsi	3.766534699	3.071535237	2.63008866	2.047692843	2.576421759	3.32323584	4.545950826	2.974678169	4.363098625
Orchesticus_abeillei	3.449987546	2.86505395	2.435803937	2.073171929	2.227322608	3.12346564	4.463030419	2.965536539	4.385146762
Oreomanes_fraseri	3.218875825	3.117949906	2.610069793	1.373715579	1.563393974	3.01920463	4.442651256	3.156289924	4.002777369
Oryzoborus_angolensis	2.564949357	2.71104571	2.246860944	1.912501087	2.239964731	2.789568742	4.058717385	2.741299961	3.887730313
Oryzoborus_atrirostris	3.258096538	2.939161922	2.57261223	2.312535424	2.624668592	2.90690106	4.26969745	2.64800816	4.094344562
Oryzoborus_crassirostris	3.039749159	2.78192005	2.317473705	2.082561669	2.442347035	2.807895536	4.204692619	2.785448034	3.995137912
Oryzoborus_funereus	2.564949357	2.706382144	2.319933731	1.920592341	2.365559892	2.816904606	4.049608668	2.732791942	3.929371644
Oryzoborus_maximiliani	3.202746443	2.821378886	2.585254624	2.251291799	2.622250211	2.86979105	4.295015258	2.702319526	4.17438727
Oryzoborus_nuttingi	3.17805383	2.939161922	2.500068898	2.280680258	2.666070129	2.907811392	4.220732445	2.734410035	4.148411783
Paroaria_baeri	3.406184923	2.718000532	2.194442934	1.547562509	1.779180687	3.040944616	4.363098625	2.720527074	4.342180726
Paroaria_capitata	3.104586678	2.714694744	2.194442934	1.526056303	1.740466175	3.043331252	4.377328114	2.602761566	4.372607413
Paroaria_coronata	3.632044517	2.795755782	2.35375338	1.791759469	2.137120653	3.226843995	4.590056548	2.864604899	4.451436086
Paroaria_dominicana	3.502549876	2.894529768	2.393339456	1.713797928	2.143003023	3.186352633	4.532599493	2.929579477	4.317488114
Paroaria_gularis	3.161246712	2.809402695	2.344206768	1.552867561	1.78339122	3.103464973	4.427836171	2.732181664	4.223177434
Parkerthraustes_humeralis	3.610917913	2.981950236	2.558195834	2.102761261	2.303834312	3.040526369	4.430072474	3.169713698	4.26969745
Passerina_ciris	2.743417345	2.432845517	2.040083319	1.580266535	1.862140266	2.946476376	4.221344253	3.067071772	3.997053255
Pheucticus_tibialis	4.131961426	3.13874978	2.788092909	2.427012671	2.806386102	3.140914283	4.680973149	3.170720421	4.353498551
Phrygilus_alaudinus	3.175132902	2.726217505	2.131203476	1.446918983	1.681758574	3.028925241	4.302374476	3.016428436	4.000491653
Phrygilus_atriceps	3.19047635	2.839078464	2.424802726	1.777068754	2.014903021	3.210339494	4.527208645	3.085645951	4.189654742
Phrygilus_carbonarius	2.884800713	2.49732917	1.981001469	1.386294361	1.757857918	2.876385516	4.304065093	2.845705499	4.038655656
Phrygilus_dorsalis	3.63942657	2.882003508	2.33698652	1.53686722	1.87946505	3.144152279	4.564348191	2.790971185	4.151039906
Phrygilus_erythronotus	3.029650492	2.667228207	2.219203484	1.62924054	1.887069649	3.113515309	4.620058798	2.934799723	4.304065093
Phrygilus_fruticeti	3.658420247	2.740840024	2.190255908	1.713797928	1.812378756	3.208320311	4.556505014	3.075346525	4.25561271
Phrygilus_gayi	3.24220165	2.63008866	2.253919921	1.800058272	2.028148247	2.949688335	4.388257184	3.05454554	4.208417018
Phrygilus_patagonicus	3.117949906	2.647946277	2.305081973	1.713797928	1.935138052	3.086486637	4.280132327	3.014083174	4.051784948
Phrygilus_plebejus	2.686486023	2.566870588	1.902107526	1.294727168	1.526056303	2.916418467	4.304065093	3.06634824	3.924445525
Phrygilus_punensis	3.616308761	2.927051853	2.457449804	1.898369204	2.157559321	3.248434627	4.574710979	3.015131546	4.158883083
Phrygilus_unicolor	3.086486637	2.625573979	2.132686056	1.594324275	1.753538256	3.154337304	4.442651256	2.835364016	4.007333185
Piezorina_cinerea	3.470723444	2.740840024	2.372577465	1.931521412	2.266957915	3.151667075	4.359908829	2.829268333	4.127134385
Pinaroloxias_inornata	2.57261223	2.656756907	2.277267285	1.429114358	1.718292317	3.008154794	4.114963849	2.847276331	3.669951444
Pipraeidea_melanonota	3.044522438	2.521720623	2.008214032	1.552867561	1.584120104	2.778819272	4.350277936	3.197362042	3.956039891
Piranga_ludoviciana	3.335769576	2.897292201	2.415913778	1.816452082	1.987874348	2.993229143	4.537961436	3.343599051	4.244917421
Platyspiza_crassirostris	3.569532696	2.859339649	2.360854001	1.93874166	2.348991466	3.282789151	4.418840608	2.833982518	4.009603334
Poospiza_alticola	3.354105774	2.58021683	1.861492807	1.233531607	1.481604541	3.097084768	4.265024544	2.734839397	4.33946702
Poospiza_boliviana	3.354105774	2.697999865	2.224623552	1.470175845	1.722766598	2.993229143	4.337290741	2.689635594	4.182050143
Poospiza_cabanisi	2.954910279	2.628285233	2.079441542	1.423108334	1.713797928	3.113515309	4.17438727	2.601399006	4.151039906
Poospiza_caesar	3.9355442	2.862772146	2.387385695	1.751371408	2.023201823	3.311637305	4.412798293	2.657327276	4.307437778
Poospiza_cinerea	2.451005098	2.541601993	1.942332328	1.315066852	1.458615023	2.991975225	4.094344562	2.789079194	3.96081317
Poospiza_erythrophrys	2.646174797	2.610069793	1.953027617	1.280933845	1.492904096	3.04927304	4.139158578	2.61179566	4.102643365
Poospiza_hispaniolensis	2.803360381	2.549445171	2.125251078	1.487270278	1.757857918	3.017982882	4.098502572	2.506526453	3.823191792
Poospiza_hypochondria	3.054001182	2.791165108	2.202764758	1.526056303	1.883274578	3.117949906	4.319153393	2.759352666	4.248495242
Poospiza_melanoleuca	2.57261223	2.578321094	1.924248652	1.231101472	1.552867561	2.908266248	4.100575112	2.795059971	4.002777369
Poospiza_nigrorufa	2.856470206	2.541601993	2.037968293	1.341558467	1.594324275	2.99947526	4.166665224	2.687072489	4.131158535
Poospiza_ornata	2.468099531	2.622855355	2.004852685	1.41706602	1.648658626	2.809402695	4.131158535	2.977704044	4.032025798
Poospiza_rubecula	3.470723444	2.63905733	2.134166441	1.386294361	1.677096561	3.093312602	4.310799125	2.575907805	4.262679877
Poospiza_thoracica	2.4765384	2.539631549	1.991293155	1.223775432	1.547562509	3.017982882	4.154969184	2.888891723	4.094344562
Poospiza_torquata	2.397895273	2.482821143	2.047692843	1.373715579	1.487270278	2.974253242	4.139158578	2.62820738	4.007333185
Poospiza_whitii	2.833213344	2.553343811	2.021547563	1.354545663	1.515127233	2.954910279	4.147095128	2.626979766	4.121743536
Porphyrospiza_caerulescens	2.257587727	2.541601993	2.060513532	1.380024748	1.648658626	2.888981904	4.135166557	2.519325283	4.051784948
Pyrrhocoma_ruficeps	2.747270914	2.742451628	2.186051277	1.568615918	1.749199855	3.055179732	4.154969184	2.635757832	4.08176578
Ramphocelus_bresilius	3.493472658	2.944438979	2.4911372	1.883274578	2.021547563	3.026503932	4.406719247	2.620878001	4.356708827
Ramphocelus_carbo	3.255014871	2.849694429	2.469067586	1.99819275	2.030119986	3.05877414	4.345658991	2.85390844	4.358187024
Ramphocelus_costaricensis	3.442019376	2.948378577	2.541601993	1.956567444	2.082561669	3.068052935	4.358310108	2.707439298	4.212127598
Ramphocelus_dimidiatus	3.33220451	2.882350254	2.465311144	1.858453404	2.015029997	3.028637297	4.342877348	2.821989783	4.252568567
Ramphocelus_flammigerus	3.496507561	3.06921505	2.564949357	2.073171929	2.1102132	3.200711854	4.497028027	2.71354561	4.237723145
Ramphocelus_melanogaster	3.218875825	2.804874386	2.415913778	2.014903021	2.050913458	3.026503932	4.372607413	2.797544775	4.259152537
Ramphocelus_nigrogularis	3.433987204	2.995732274	2.611906341	1.931521412	2.101080717	2.988204007	4.430816799	2.814260219	4.33073334
Ramphocelus_passerinii	3.465735903	2.898670561	2.463853241	1.909542505	1.977547234	3.085344432	4.327438444	2.533915632	4.204692619
Ramphocelus_sanguinolentus	3.713572067	2.976804264	2.617395833	2.140066163	2.213753879	3.056356895	4.478756261	2.784034086	4.340553386
Rhodospingus_cruentus	2.451005098	2.555287447	2.116255515	1.354545663	1.62924054	2.774150003	4.009603334	2.887275426	3.66035137
Rowettia_goughensis	3.831029846	2.925846146	2.499384669	1.753538256	2.050913458	3.253277252	4.572130332	2.983425213	4.343805422
Saltator_albicollis	3.721588629	3.050457173	2.635479508	2.151762203	2.482821143	3.244543572	4.612642201	3.057611072	4.415824014
Saltator_atriceps	4.428313669	3.279970924	2.797281335	2.246014742	2.519710572	3.342861805	4.716264233	2.675009187	4.668144985
Saltator_atricollis	3.985273467	3.08876714	2.591516385	1.970602762	2.363209715	3.300455812	4.537961436	2.620981454	4.468777561
Saltator_atripennis	4.007333185	3.102342009	2.633685786	2.154664963	2.393339456	3.166529344	4.612642201	2.554242837	4.535284059
Saltator_aurantiirostris	3.735047135	3.197652188	2.633685786	2.186051277	2.539631549	3.271468275	4.637153232	2.803091923	4.569543008
Saltator_cinctus	3.883623531	2.995732274	2.525728644	2.251291799	2.564949357	3.284663565	4.564348191	2.788092909	4.682131227
Saltator_coerulescens	4.005513349	3.106098987	2.633596015	2.18492705	2.351256202	3.282554602	4.593856426	2.708249084	4.561740628
Saltator_fuliginosus	3.921973336	3.269568939	2.920469789	2.372577465	2.795755782	3.237697579	4.651576559	2.641132789	4.639571613
Saltator_grossus	3.788724789	3.067471371	2.649184448	2.333962629	2.617669518	3.156734428	4.560434292	2.995161216	4.48863637
Saltator_maxillosus	3.927896355	3.033750341	2.535678975	2.188856328	2.591516385	3.104586678	4.584967479	2.615789561	4.663439094
Saltator_maximus	3.863252841	3.06782035	2.675240008	2.167051698	2.330605496	3.198094719	4.541520159	2.914477782	4.446174454
Saltatricula_multicolor	3.100092289	2.679307732	2.116255515	1.531476371	1.970602762	3.084200922	4.259152537	2.570487489	4.353498551
Saltator_nigriceps	3.921973336	3.242592351	2.803360381	2.351375257	2.708050201	3.401197382	4.695924549	3.132113483	4.615120517
Saltator_orenocensis	3.517497837	2.856470206	2.533696814	2.163323026	2.433613355	3.126760536	4.465908119	2.886532982	4.40060302
Saltator_rufiventris	4.046029285	2.949688335	2.424802726	2.047692843	2.433613355	3.406184923	4.740574823	2.834926664	4.610157727
Saltator_similis	3.768152635	3.058707073	2.583997552	2.079441542	2.444518589	3.187385158	4.59764192	2.69255433	4.545950826
Saltator_striatipectus	3.663561646	3.01920463	2.57261223	2.113238921	2.418143434	3.154870495	4.516338972	2.727032162	4.49980967
Schistochlamys_melanopis	3.496507561	2.824647349	2.324835702	1.874874376	2.084429083	3.114181754	4.378896742	2.611253811	4.276666119
Schistochlamys_ruficapillus	3.440418095	2.836150204	2.305081973	1.860196631	2.151762203	3.195607198	4.436751534	2.731220278	4.33073334
Sericossypha_albocristata	4.736198448	3.233764437	2.696314945	1.840549633	2.008214032	3.223863366	4.8978398	3.297019312	4.49980967
Sicalis_auriventris	4.007333185	2.608229866	2.251291799	1.62924054	1.902107526	2.90690106	4.452892751	3.390234589	3.931825633
Sicalis_citrina	2.451005098	2.27469989	1.867948608	1.341558467	1.648658626	2.713037743	4.069026754	3.036592042	3.737669618
Sicalis_columbiana	2.595254707	2.574518808	2.197224577	1.568615918	1.832581464	2.792697675	4.064744092	2.728824535	3.624340933
Sicalis_flaveola	2.826721731	2.503483035	2.113238921	1.638996715	1.93874166	2.898670561	4.248495242	2.97861587	3.871201011
Sicalis_lebruni	3.230804396	2.555287447	2.079441542	1.429114358	1.894616855	2.797281335	4.414312298	3.449598188	3.972647627
Sicalis_lutea	2.676215478	2.672423023	2.125251078	1.619388243	2.00148	2.884800713	4.399068101	3.206336771	3.917010547
Sicalis_luteocephala	2.788092909	2.63905733	2.087740344	1.489151747	1.916922612	2.942683052	4.33073334	2.94803126	3.976561527
Sicalis_luteola	2.766319109	2.431417965	1.942332328	1.46441214	1.774952351	2.816904606	4.248495242	3.158892491	3.81220267
Sicalis_olivascens	3.08190997	2.610069793	2.243365733	1.713797928	1.909542505	2.95099638	4.297285406	3.009783585	3.850147602
Sicalis_raimondii	2.76000994	2.48490665	2.079441542	1.648658626	1.824549292	2.778819272	4.317488114	3.448928784	3.828641396
Sicalis_taczanowskii	2.07819076	2.612517774	2.197224577	1.774952351	2.295896105	2.91416062	4.231688124	3.134621927	3.761200116
Sicalis_uropygialis	3.113515309	2.501435952	2.014903021	1.526056303	1.774952351	2.884800713	4.454347296	3.435486455	3.871201011
Sporophila_albogularis	2.272125886	2.493205453	1.956567444	1.609437912	2.037968293	2.758426408	4.038655656	2.875061655	3.801091445
Sporophila_pileata	2.151762203	2.33698652	1.85629799	1.458615023	1.599387577	2.602689685	3.96081317	3.137675039	3.64631984
Sporophila_caerulescens	2.275213896	2.315007613	1.913239367	1.594324275	1.844510035	2.628285233	4.007333185	2.872924844	3.80666249
Sporophila_castaneiventris	2.054123734	2.397895273	1.927891644	1.520606699	1.740466175	2.622855355	3.881563798	2.822676305	3.624340933
Sporophila_cinnamomea	2.186051277	2.073171929	1.686398954	1.458615023	1.766441661	2.564949357	3.921973336	2.896913198	3.555348061
Sporophila_collaris	2.60194867	2.513656063	2.104134154	1.844510035	2.140066163	2.742451628	4.064744092	2.95486856	3.868593448
Sporophila_corvina	2.362739016	2.360854001	1.920592341	1.589235205	1.960094784	2.748872196	3.988984047	2.879835933	3.792676248
Sporophila_falcirostris	2.376764491	2.57261223	2.104134154	1.774952351	2.197224577	2.721295428	4.151039906	2.979858924	3.871201011
Sporophila_frontalis	2.376764491	2.679307732	2.154664963	1.762158999	2.057323736	2.816904606	4.185859671	2.975097661	3.860729711
Sporophila_hypochroma	2.272125886	2.213753879	1.726331664	1.401182974	1.726331664	2.547881449	3.961384435	3.214105279	3.65221547
Sporophila_hypoxantha	2.251291799	2.287471455	1.848454813	1.435084525	1.77070606	2.611906341	3.974997805	3.211854266	3.676300672
Sporophila_intermedia	2.493205453	2.422587885	1.970602762	1.731655545	2.041220329	2.697999865	4.038655656	2.804375255	3.834061464
Sporophila_leucoptera	2.740840024	2.633685786	2.101080717	1.913239367	2.163323026	2.789630188	3.998200702	2.709560128	3.844814256
Sporophila_lineola	2.282382386	2.242569661	1.743968805	1.5123762	1.711994501	2.655528082	4.056123349	3.004081352	3.834061464
Sporophila_luctuosa	2.525728644	2.303834312	1.807058507	1.670062534	1.858638998	2.735016649	3.995904489	2.99341927	3.657130756
Sporophila_melanogaster	2.2300144	2.312535424	1.85629799	1.599387577	1.867948608	2.591516385	3.967930637	3.0863145	3.737669618
Sporophila_minuta	2.054123734	2.183519986	1.725441588	1.533636199	1.767295997	2.656581453	3.896909368	2.840946968	3.70745584
Sporophila_nigricollis	2.261763098	2.269803603	1.823742515	1.593816532	1.78800242	2.652713656	3.970291914	2.797139949	3.81220267
Sporophila_palustris	2.105352923	2.200921439	1.76072736	1.496642418	1.686398954	2.624668592	3.976561527	2.996779943	3.63758616
Sporophila_peruviana	2.533696814	2.533696814	2.125251078	1.860196631	2.284930158	2.764745545	4.100575112	2.942535453	3.749504076
Sporophila_plumbea	2.272125886	2.374905755	1.945910149	1.757857918	1.949475215	2.578321094	4.038655656	3.115431586	3.737669618
Sporophila_ruficollis	2.151762203	2.186051277	1.740466175	1.435084525	1.749199855	2.537657215	3.979681654	2.8171772	3.63758616
Sporophila_schistacea	2.541601993	2.574518808	1.987874348	1.648658626	1.981001469	2.65500098	4.121067632	3.215281874	3.682609841
Sporophila_simplex	3.33220451	2.402430428	1.902107526	1.599387577	1.953027617	2.77570885	4.040855877	2.852331378	3.81220267
Sporophila_telasco	2.261763098	2.315007613	1.871802177	1.41706602	1.898369204	2.694627181	3.991296186	2.837031476	3.764102875
Sporophila_torqueola	2.163323026	2.269545239	1.824549292	1.604425371	1.871802177	2.7047113	3.998200702	2.737536495	3.876395828
Stephanophorus_diadematus	3.56671182	2.65147985	2.157559321	1.875640953	2.008214032	3.145229285	4.582413199	3.03403252	4.382026635
Tachyphonus_coronatus	3.377587516	2.937838295	2.48906466	1.824549292	1.981001469	3.025291076	4.40976339	2.837295661	4.297285406
Tachyphonus_cristatus	2.93385687	2.862200881	2.411439498	1.704748092	1.875640953	2.95099638	4.300680995	2.955660657	4.208417018
Tachyphonus_delatrii	2.890371758	2.750470917	2.235376343	1.47590652	1.695615609	2.928523524	4.252060308	2.74662841	4.073291153
Tachyphonus_luctuosus	2.564949357	2.598210533	2.256680761	1.542763779	1.654602464	2.799372642	4.110873864	2.890450414	3.972176928
Tachyphonus_phoenicius	3.044522438	2.876385516	2.444518589	1.700192276	1.860196631	2.975529566	4.276666119	2.658458727	4.166665224
Tachyphonus_rufus	3.538056564	3.020180954	2.587638714	1.800609085	2.036229541	3.17617707	4.427836171	2.674831254	4.341638574
Tachyphonus_rufiventer	2.944438979	2.718000532	2.332143895	1.542229163	1.774952351	2.853592506	4.293878248	2.910754478	4.17438727
Tachyphonus_surinamus	2.944438979	2.837102829	2.478532209	1.661318534	1.694697756	2.902794278	4.378896742	3.087416071	4.280132327
Tangara_argyrofenges	2.944438979	2.401826928	1.8218575	1.488399584	1.528950662	2.747270914	4.285882774	3.337125885	3.835861644
Tangara_arthus	3.091042453	2.664910708	1.994700313	1.446918983	1.619388243	2.855511893	4.318598608	3.157946537	3.974997805
Tangara_callophrys	3.131136911	2.724579503	2.235376343	1.360976553	1.498506352	2.830267834	4.350277936	3.220458477	3.956039891
Tangara_cayana	2.890371758	2.63905733	2.066862759	1.515127233	1.704748092	2.77726527	4.26969745	2.928438638	3.772760938
Tangara_chilensis	2.984165637	2.430538457	1.936220499	1.437462648	1.534175428	2.855463953	4.287028906	2.976097813	3.96081317
Tangara_chrysotis	3.17805383	2.748872196	2.076311649	1.515127233	1.667706821	2.839078464	4.337290741	3.22559971	3.868593448
Tangara_cucullata	3.328626689	2.668962812	2.082561669	1.677096561	1.816452082	2.945753904	4.280132327	3.069085084	3.936715618
Tangara_cyanicollis	2.833213344	2.563409711	2.03077637	1.526056303	1.593308531	2.814210397	4.207673248	3.084142621	3.811097087
Tangara_cyanocephala	2.890371758	2.517696473	2.082561669	1.380024748	1.41706602	2.84926037	4.158883083	3.058379825	3.817712326
Tangara_cyanotis	2.708050201	2.714694744	1.866660777	1.30833282	1.511457504	2.768413351	4.219507705	3.125011233	3.795489189
Tangara_cyanoptera	3.069447311	2.478637037	1.949475215	1.589235205	1.681758574	2.737609003	4.239526572	3.040619842	3.970291914
Tangara_cyanoventris	2.803360381	2.486987816	2.034705648	1.386294361	1.542229163	2.869318349	4.200954297	2.947908399	3.850147602
Tangara_desmaresti	3.015534901	2.531710716	2.066862759	1.458615023	1.53686722	2.936512914	4.262679877	2.9989634	3.965563772
Tangara_dowii	2.995732274	2.435803937	1.852384091	1.487270278	1.667706821	2.958808919	4.262679877	3.051549757	3.778491613
Tangara_fastuosa	2.996731774	2.613739522	2.145931283	1.604425371	1.816452082	2.941803932	4.237723145	3.016083225	3.860729711
Tangara_florida	2.960105096	2.607308631	2.082561669	1.470175845	1.484441422	2.79804324	4.178226046	3.198728806	3.682609841
Tangara_fucosa	3.044522438	2.58021683	1.916922612	1.589235205	1.568615918	2.917770732	4.248495242	3.037696473	3.828641396
Tangara_guttata	2.912350665	2.649714624	2.060513532	1.410986974	1.594324275	2.945753904	4.212127598	3.142068915	3.889266018
Tangara_gyrola	3.044522438	2.555287447	1.983756292	1.454536951	1.526599634	2.797738547	4.212127598	3.128844344	3.891820298
Tangara_heinei	3.005682604	2.517696473	1.890850372	1.498506352	1.531476371	2.833213344	4.305752857	3.222759244	3.891820298
Tangara_icterocephala	3.091042453	2.529720666	2.119263036	1.624326525	1.643839339	2.797281335	4.25561271	3.088763617	3.80666249
Tangara_inornata	2.890371758	2.576421759	1.931521412	1.531476371	1.599387577	2.797281335	4.212127598	3.18160991	3.772760938
Tangara_johannae	2.996731774	2.533895207	1.933331367	1.568094949	1.644805056	2.836150204	4.226833745	3.187826141	3.855452654
Tangara_labradorides	2.708050201	2.444518589	1.953027617	1.542229163	1.672412712	2.78192005	4.135166557	3.06951788	3.834061464
Tangara_larvata	2.995732274	2.431417965	2.024853351	1.509617577	1.589235205	2.694627181	4.178226046	3.065457044	3.850147602
Tangara_lavinia	3.17805383	2.637270019	2.073171929	1.446918983	1.578978705	2.753660712	4.243123698	3.174054293	3.795489189
Tangara_mexicana	3.020424886	2.508175485	1.984100111	1.473618189	1.611934793	2.825240469	4.230476737	3.093559469	3.907010464
Tangara_nigrocincta	2.833213344	2.453157951	1.898369204	1.542229163	1.547562509	2.748872196	4.223177434	3.048075182	3.876395828
Tangara_nigroviridis	2.833213344	2.568788134	1.808288771	1.390452371	1.515127233	2.806386102	4.226833745	3.258716303	3.819542153
Tangara_palmeri	3.47506723	2.708050201	2.037968293	1.648658626	1.871802177	2.965273066	4.405193694	3.058039316	4.069026754
Tangara_parzudakii	3.33220451	2.800325477	2.094945728	1.599387577	1.804181989	2.857905957	4.487230888	3.173448129	4.085976313
Tangara_phillipsi	2.990719732	2.450789558	1.852776171	1.591782977	1.504077397	2.769302077	4.223177434	3.253022087	3.90197267
Tangara_preciosa	3.126760536	2.701361213	2.076311649	1.563393974	1.624326525	2.971695696	4.350277936	3.047317845	4.02087741
Tangara_punctata	2.708050201	2.485406525	1.922202765	1.415367609	1.486139696	2.817203515	4.077537444	3.010241295	3.755369195
Tangara_rufigenis	2.803360381	2.619825968	2.036881927	1.473999942	1.575536361	2.892221897	4.234106505	3.165515985	3.891820298
Tangara_ruficervix	2.944438979	2.681021529	1.970602762	1.441019261	1.487270278	2.807895536	4.347046916	3.224500562	3.847484484
Tangara_rufigula	2.949688335	2.660259537	2.085672091	1.380024748	1.515127233	2.948378577	4.164725359	3.114689176	3.698210782
Tangara_schrankii	2.944438979	2.555287447	2.038330153	1.511457504	1.604983562	2.855831433	4.212950305	3.235019906	3.69992929
Tangara_seledon	2.928523524	2.470215934	2.037968293	1.62924054	1.638996715	2.766319109	4.162781724	3.107783099	3.860729711
Tangara_varia	2.302585093	2.348514025	1.779180687	1.315066852	1.338285142	2.681363936	4.002777369	3.044112047	3.630985476
Tangara_vassorii	2.890371758	2.495269437	1.768576134	1.389414488	1.492904096	2.84926037	4.323304499	3.194863881	3.974997805
Tangara_velia	3.044522438	2.616300342	2.080066346	1.376244025	1.520060101	2.801085067	4.244917421	3.090930509	3.921973336
Tangara_viridicollis	3.044522438	2.764745545	1.898369204	1.429114358	1.542229163	2.810907587	4.335655417	3.161244222	3.931825633
Tangara_vitriolina	3.135494216	2.633685786	2.037968293	1.672412712	1.774952351	2.931193752	4.262679877	3.039937634	3.881563798
Tangara_xanthocephala	2.944438979	2.7631695	2.004852685	1.380024748	1.531476371	2.77570885	4.320815904	3.202675952	3.868593448
Tangara_xanthogastra	2.708050201	2.653241965	2.014903021	1.294727168	1.41706602	2.792697675	4.102643365	2.956982841	3.663561646
Tersina_viridis	3.36729583	2.62945783	2.031924005	1.818685359	1.603671318	2.806914663	4.464470304	3.433029944	3.929371644
Thlypopsis_fulviceps	2.48490665	2.525728644	1.953027617	1.223775432	1.466337069	2.897751865	4.113602379	2.789609032	3.925268232
Thlypopsis_inornata	2.708050201	2.612823351	2.042518188	1.454536951	1.562870277	3.023225838	4.208417018	2.80871661	4.08176578
Thlypopsis_ornata	2.48490665	2.876948738	2.106570209	1.150572028	1.366091654	3.03783345	4.185098925	2.81278288	3.993602992
Thlypopsis_pectoralis	2.708050201	2.674148649	2.044461823	1.186317869	1.386294361	3.109060959	4.212127598	2.613624317	4.069026754
Thlypopsis_ruficeps	2.397895273	2.731115474	1.985588633	1.186317869	1.280933845	3.050779875	4.110190571	2.912365551	3.952845
Thlypopsis_sordida	2.833213344	2.644400174	2.151762203	1.252762968	1.498506352	2.975529566	4.162781724	2.87794153	3.951243719
Thraupis_abbas	3.80666249	2.806386102	2.213753879	1.836573485	1.967112357	3.042138646	4.574710979	3.244965265	4.183956721
Thraupis_cyanocephala	3.583518938	2.829869126	2.203189657	1.785328579	1.887458074	3.176877926	4.432646626	2.878707426	4.389727172
Thraupis_cyanoptera	3.768152635	2.886196386	2.300081963	1.864080131	2.060513532	3.032546247	4.565649428	3.217432513	4.197201948
Thraupis_episcopus	3.555348061	2.718391606	2.274128461	1.819293569	1.911762262	3.024292735	4.477336814	3.132965123	4.145776736
Thraupis_ornata	3.496507561	2.894529768	2.442347035	1.638996715	1.700192276	3.064558464	4.561740628	3.266193655	4.248495242
Thraupis_palmarum	3.663561646	2.826425654	2.249975143	1.727665294	1.74745921	3.027957421	4.49980967	3.037337862	4.226833745
Thraupis_sayaca	3.48093235	2.76977226	2.221103851	1.864467653	1.95586048	2.967075564	4.485823428	3.197177539	4.197201948
Tiaris_bicolor	2.282382386	2.330929566	1.848454813	1.414031116	1.736070563	2.731115474	3.921973336	2.749173297	3.593881725
Tiaris_canorus	2.091864062	2.246014742	1.828573442	1.429114358	1.731655545	2.451005098	3.860729711	2.532806827	3.488902962
Tiaris_fuliginosus	2.587764035	2.575153528	2.083599552	1.704748092	1.960094784	2.734367509	4.054679306	2.919442513	3.784189634
Tiaris_obscurus	2.415913778	2.519710572	1.686398954	1.599387577	1.736070563	2.686145366	3.986666548	2.686867151	3.740641389
Tiaris_olivaceus	2.140066163	2.372577465	1.85629799	1.341558467	1.638996715	2.758426408	3.921973336	2.937323078	3.701301974
Trichothraupis_melanops	3.117064559	2.802349769	2.272125886	1.667706821	1.766441661	3.023671642	4.382026635	3.006097187	4.282436475
Urothraupis_stolzmanni	3.139832618	2.531710716	1.970602762	1.259880436	1.435084525	3.034952987	4.297285406	2.65418267	4.300680995
Volatinia_jacarina	2.296567021	2.429217744	2.011564119	1.428515377	1.725441588	2.79392204	3.90197267	2.733338842	3.784189634
Wetmorethraupis_sterrhopteron	3.916015027	2.869318349	2.394252282	1.968509981	2.200552367	3.163363115	4.702750514	3.194545958	4.170533701
Xenospingus_concolor	3.044522438	2.70971548	2.137120653	1.201469674	1.423108334	3.154870495	4.248495242	2.907611694	4.280132327
Xenodacnis_parina	2.442347035	2.649714624	1.504077397	0.896088025	1.193922468	3.017982882	4.119037175	2.713327258	3.941581808
