# Supplementary material for: Ecological and morphological determinants of evolutionary diversification in Darwin's finches and their relatives
Source: Ecol Evol. 2020 Nov 10;10(24):14020–32. doi: 10.1002/ece3.6994 (PMC7771120; doi:10.1002/ece3.6994)
Supplement: Supplementary file 3 — App S3 [file ECE3-10-14020-s003.txt]

## R script for Thraupidae macroevolutionary analyses ##
#BAMM script below is heavily based on that in http://bamm-project.org/documentation.html

# BAMM analysis setting up priors and summarising outputs
library(BAMMtools)
tree<-read.tree(mytree)
plot(tree)

# Priors will be saved in myPriors.txt of the BAMM folder
priors<-setBAMMpriors(tree, total.taxa=XXX, traits="trait.txt")

# Assess mcmc convergence
mcmcout <- read.csv("mcmc_out.txt", header=T)

# Plot for mcmc likelihoods
plot(mcmcout$logLik ~ mcmcout$generation)

# Calculating effective sizes
burnstart <- floor(0.6 * nrow(mcmcout))
postburn <- mcmcout[burnstart:nrow(mcmcout), ]
library(coda)
effectiveSize(postburn$N_shifts)

# Effective sizes must be much higher than 200, preferably over 1000 depending on tree size
effectiveSize(postburn$logLik)

# How many rate shifts are there?
post_probs <- table(postburn$N_shifts) / nrow(postburn)
names(post_probs)

# This may take a while depending on tree size
edata <- getEventData(tree, "event_data.txt", burnin=0.3)

# If analysing traits
edata <- getEventData(tree, "event_data.txt", type = "trait", burnin=0.3)
shift_probs <- summary(edata)
summary(edata)

# Bayes factors
computeBayesFactors(mcmcout, expectedNumberOfShifts=1, burnin=0.1)

# Plots tree with branch lengths replaced by branch-specific marginal shift probabilities
marg_probs<- marginalShiftProbsTree(edata)
plot.phylo(marg_probs, cex=0.1, no.margin = T, edge.width = 0.1)

# CSET plots sets of credible shift configurations according to their frequency
cst<-cumulativeShiftProbsTree(edata)
plot(cst, cex=0.2, no.margin = T, edge.width = 1,label.offset = 0.005)

# Phylorate for Thraupidae tree
plot.bammdata(edata, lwd=2, cex = 0.5, method="phylogram", breaksmethod='jenks', legend=F, labels = T, vtheta = 0)

# Create phylorate plot to generate output
q <- plot.bammdata(edata, breaksmethod='linear', color.interval = c(NA,0.6))
ratesHistogram(q, plotBrks = TRUE, xlab = 'speciation rates')
ratesHistogram(q, plotBrks = TRUE, xlab = "speciation rate",ylab = "density", lwd = 0.1, lty = 1, brksCol = "grey95")

# The best shift configuration at 95%
best<- getBestShiftConfiguration(edata, expectedNumberOfShifts=1, threshold=5)
plot.bammdata(best, lwd = 1)
addBAMMshifts(best, cex=5)

# Get clade specific speciation rates
crates<-getCladeRates(edata, node = NULL, nodetype = "include", verbose = TRUE)

# Returns speciation rates for all tips in tree
Tips<-getTipRates(edata, returnNetDiv = FALSE, statistic = "mean")
lam <- getTipRates(edata, returnNetDiv = FALSE, statistic = 'mean')$lambda
rowMeans(lam)

# Macroevolutionary cohort matrix
cmat <- getCohortMatrix(edata)
cohorts(cmat, edata, lwd=2, pal="temperature", use.plot.bammdata=TRUE, cex=3)


########################################################################################
## mvMORPH package to test for best fitting model of evolution using tree and data

library(mvMORPH)
tree<-read.tree(mytree)

# List clades and species numbers from bottom to top of tree
state<-as.vector(c(rep("CLADE",XX),rep("CLADE",XX); names(state)<-tree$tip.label

# Colours for each clade in tree
col<-c("#XXXX","#XXXX"); names(col)<-c("CLADE","CLADE")
tree2<-make.simmap(tree, state, model="ER", nsim=XX)
plotSimmap(tree2,col, fsize=0.6, node.numbers=FALSE, lwd=3, pts=FALSE)

# Import morphological data for evolutionary models
data<-read.table(mydata)

# Apply models to created simmap
BMM1<-mvBM(tree2, data, error = NULL, model = "BMM", method =c("sparse"), diagnostic = TRUE, echo = TRUE)
BM1_1<-mvBM(tree2, data, error = NULL, model = "BM1", method =c("sparse"), diagnostic = TRUE, echo = TRUE)
EB1<-mvEB(tree2, data, error = NULL, method =c("sparse"), scale.height = FALSE, precalc = NULL, diagnostic = TRUE, echo = TRUE)
OU1_1<-mvOU(tree2, data, error = NULL, model="OU1", scale.height = FALSE, diagnostic = TRUE, echo = TRUE)
OUM_1<-mvOU(tree2, data, error = NULL, model="OUM", scale.height = FALSE, diagnostic = TRUE, echo = TRUE)

# Use LRT to test for significance
LRT(BMM1,BM1_1,echo = TRUE)
LRT(EB1,OU1_1,echo = TRUE)
LRT(OU1_1,OUM_1, echo = TRUE)

# Compute the akaike weights:
results <- list(BMM1,BM1_1,EB1, OUM_1,OU1_1)
weights <- aicw(results)
weights

# If ou is best model then use ou model in bayou below


########################################################################################
## Bayou analysis conducted under old version. Latest version is recommended

library(bayou)
ibrary(geiger)
tree<-read.nexus(mytree)
data<-read.table(mydata, header=T, row.names=1)
data.v<-data[,1]
names(data.v)<-row.names(data)
name.check(tree,data.v)
# Make prior to set parameters for fit runs
prior <- make.prior(tree, dists=list(dalpha="dhalfcauchy", dsig2="dhalfcauchy",dsb="dsb", dk="cdpois", dtheta="dnorm"), param=list(dalpha=list(scale=1), dsig2=list(scale=1), dk=list(lambda=15, kmax=200), dsb=list(bmax=1,prob=1), dtheta=list(mean=mean(data.v), sd=2)))

# Don't run 2 analyses because they will overwrite each other. Run one fit 1 then summary then run fit 2
fit1<-bayou.mcmc(tree,data.v,SE=0,model="OU",prior=prior,ngen=XXXXXX,plot.freq=NULL)
chain1 <- load.bayou(fit1, save.Rdata=T, cleanup=TRUE)
chain1 <- set.burnin(chain1, 0.2)
fit2<-bayou.mcmc(tree,data.v,SE=0,model="OU",prior=prior,ngen=1000000,plot.freq=NULL)
chain2 <- load.bayou(fit2, save.Rdata=T, cleanup=TRUE)
chain2 <- set.burnin(chain2, 0.2)

# To check for convergence by comparing likelihoods of two independent runs
L3 <- Lposterior(chain3,tree, burnin=0.2)
L4 <- Lposterior(chain4,tree, burnin=0.2)
# If there is convergence, you should see the two runs overlapping on the graph
graph1<-plot(L1$pp,L2$pp, xlim=c(0,1), ylim=c(0,1), xlab="Chain 1", ylab="Chain 2")
curve(1*x, add=TRUE, lty=2)

# Summarize the outputs
out <- summary(chain1)
summary(modelH)
chain<-load.bayou(out)
chain<-set.burnin(chain,0.2)
out<-summary(chain1)

# Plotting the regimes on the phylogeny
par(mfrow=c(1,1))
plotSimmap.mcmc(tree,chain1,burnin=0.4,circle=T,fsize=0.5)
# Plotting the regimes on the phylogeny
samp_pars<-pull.pars(100000,chain=chain1,model="OU")
samp_pars
sm_tree<-pars2simmap(samp_pars,tree)
plotSimmap(sm_tree$tree,col=sm_tree$col,lwd=1,fsize=1)
phenogram(sm_tree$tree,data.v,col=sm_tree$col,fsize = 0.1)
# Simmap mcmc for outgroup phylo
plotSimmap.mcmc(chain1, pal = rainbow, edge.type=c("regimes"), pp.cutoff=0.5, burnin=0.3, cex=0.5)
# Simmap mcmc for thraupidae phylo
plotSimmap.mcmc(chain3, pal = rainbow, edge.type=c("regimes"), pp.cutoff=0.5, burnin=0.3, cex=0.3, circle.cex.max = 5, lwd = 2, label.offset = 0.1, no.margin = T)
# Plotting fancy graph with shifts
plotSimmap.mcmc(chain1, burnin=0.3, lwd=2, edge.type="theta", pal=colorRampPalette(c("black", "gray90")), show.tip.label=TRUE, cex=0.5, label.offset=0.1)


##############################################################################################
## Trait histogram plotting for bayou tree simmaps
library(phylolm)

tree<-read.tree(mytree)
data<-read.table("mydata.txt",header=T,row.names=1)
data.v<-data[,1]
names(data.v)<-row.names(data)

# Nmax is number of shifts allowed on tree but for this purpose is largely irrelevant
shifts<-OUshifts(data.v,tree,method="bic",nmax=XX)
plot.OUshifts(shifts,show.tip.label=TRUE)
plot.OUshifts(shifts,show.tip.label=FALSE)

##############################################################################################
## OUwie analysis tests for most appropriate OU model with various parameters allowed to vary

library(ape)
library(geiger)
library(phytools)
library(OUwie)

# Data set with number of regimes only and no header
data<-read.table("TRAIT_regimesONLY.txt",header=F,row.names=1)
data.v<-data[,1]
names(data.v)<-row.names(data)
tree<-read.tree(mytree)

# Make an annotated tree for subsequent analyses
tree<-make.simmap(tree,data.v,nsim=1,method="ER")
plotSimmap(tree)

# The dataset with the actual trait values and regimes numbers still no header
TRAIT<-read.table("TRAIT_regimes.txt",header=F)

# Single-rate brownian motion
fitBM1<-OUwie(tree,TRAIT,model=c("BM1"),simmap.tree=T)

# Brownian motion with different rate parameters for each state on a tree
fitBMS<-OUwie(tree,TRAIT,model=c("BMS"),simmap.tree=T)

# One single regime
Null<-OUwie(tree,TRAIT,model=c("OU1"),simmap.tree=T)

# Different regimes with different thetas
model1<-OUwie(tree,TRAIT,model=c("OUM"),simmap.tree=T)

# Different regimes with different thetas and sigmas
model2=OUwie(tree,TRAIT,model=c("OUMV"),simmap.tree=T)

# Different regimes with different thetas and alphas
model3=OUwie(tree,TRAIT,model=c("OUMA"),simmap.tree=T)

# Different regimes with different thetas, sigmas and alphas
model4=OUwie(tree,TRAIT,model=c("OUMVA"),simmap.tree=T)

# Now we can compare the fit of all of these models using aic weights
ouwie_aicc<-c(fitBM1$AICc, fitBMS$AICc, null$AICc, model1$AICc, model2$AICc, model3$AICc, model4$AICc)
names(ouwie_aicc)<-c("fitBM1", "fitBMS", "null", "model1", "model2", "model3", "model4")
aic.w(ouwie_aicc)

## Compare mvmorph outputs from OUwie analysis
data<-read.table("SpeciesvsRegimes.txt",header=T,row.names=1)
data.v<-data[,1]
names(data.v)<-row.names(data)
tree<-read.tree(mytree)

# Define regimes on the tree
tree<-make.simmap(tree,data.v,nsim=1,method="ARD")
plotSimmap(tree)

# Call your traits data and add one extra column with regimes from data
TRAIT<-read.table("TRAIT_BPC1.txt",header=T)

# Run different OU models
model1=OUwie(tree,TRAIT,model=c("OUM"),simmap.tree=T)
model2=OUwie(tree,TRAIT,model=c("OUMV"),simmap.tree=T)
model3=OUwie(tree,TRAIT,model=c("OUMA"),simmap.tree=T)
model4=OUwie(tree,TRAIT,model=c("OUMVA"),simmap.tree=T)

# Check the AICc values (smallest is best). Say it is model4...
# It gives you the parameters
model4$str 


#############################################################################################
## GEE analysis comparing beak trait measurements with diet categories

library(ape)
tree<-read.tree(mytree)

# Data table with logged beak measurements and diet categories as 1 and 0s if that diet type makes up 60% or more of species diet
data<-read.table("GEE_data.txt", header=T, row.names = 1)

# Diet is the binary response and beak measurements are the predictors
invert<-compar.gee(diet ~ culmen + bnares + bwidth + bdepth, family = "gaussian", phy = tree)
fruit<-compar.gee(diet ~ culmen + bnares + bwidth + bdepth, family = "gaussian", phy = tree)
nectar<-compar.gee(diet ~ culmen + bnares + bwidth + bdepth, family = "gaussian", phy = tree)
seed<-compar.gee(diet ~ culmen + bnares + bwidth + bdepth, family = "gaussian", phy = tree)
plant<-compar.gee(diet ~ culmen + bnares + bwidth + bdepth, family = "gaussian", phy = tree)


##############################################################################################
## PCoA of diet space
#Load in data of raw values, in this case percentages of diet composition
library(vegan)
diet<-read.table("mydata.txt",header = T,row.names = 1)

## Reorder your factors in a logical manner, if needed##
Group <- reorder(diet$state, levels=c("Low", "Medium", "High"))
Group<-factor(diet$state, levels=c("Low", "Medium", "High"))

diet<-data
## I use "euclidean" distance (others are "gower", "bray", "manhattan" etc##
dis <- vegdist(diet[,1:6], method = "euclidean")
groups <- diet$state
family <- diet$clade1
bdisp <- betadisper(dis, groups)
fdisp <- betadisper(dis, family)

plot(bdisp, label = FALSE)
plot(fdisp,label = FALSE)

d.pcoa<-as.data.frame(cbind(bdisp$vectors[,1],bdisp$vectors[,2]))
write.table(d.pcoa,file="bray.txt",sep="\t")

pcoa <- cmdscale(dis)
efit <- envfit(pcoa, diet[,13:18])

plot(pcoa, col = c("red", "red", "red")[groups], pch = c(19,1, 24)[groups],
     xlim = c(-.3,0.3), ylim=c(-.3, .2),
     xlab = "PCoA 1", ylab = "PCoA 2")
abline(h = 0, v = 0, lty = 2)

##Ordiellipse##
## I use confidence level of 0.95) ##
ordiellipse(pcoa, groups, display = "sites", col = c("black", "black", "black"),
            kind = "se", lty=c(1), conf = 0.95, alpha = 0.05, lwd = 1.5)
plot(efit, col = "red", cex = 0.9)

##Legend ##
par(xpd=NA,oma=c(3,0,0,0))
legend(par("usr")[1],par("usr")[3],c("Low", "Medium", "High"),
       col=c("black", "black", "black"), bty="n", cex=.9,pt.cex=1.5,
       pch = c(24,1, 19), title=NULL, text.font = 4, bg = NULL, horiz = T, lty=0,xjust=-.28, yjust=-6.70)

##Extract values
vec<-bdisp$vectors
vec
write.table(vec,file="gal.pcoa.vecs.txt",sep="\t")

#I use ggplot2 and ggConvenHull pacakages to plot these and other data used in this study
