# Supplementary material for: Ecological and morphological determinants of evolutionary diversification in Darwin's finches and their relatives
Source: Ecol Evol. 2020 Nov 10;10(24):14020–32. doi: 10.1002/ece3.6994 (PMC7771120; doi:10.1002/ece3.6994)
Supplement: Supplementary file 4 — Data S4 [file ECE3-10-14020-s004.txt]

species	Beak PC1	Beak PC2	Morph PC1	Morph PC2
Acanthidops_bairdii	-0.002041765	1.086154166	-0.261585348	0.373210099
Anisognathus_igniventris	0.032394944	-0.510705723	1.461867406	0.48935972
Anisognathus_lacrymosus	-0.161634671	0.174909387	1.525054068	0.654904438
Anisognathus_melanogenys	-1.277859338	0.038836673	2.802494349	0.449138763
Anisognathus_notabilis	-2.303006942	1.035032763	3.309878888	-1.149253482
Anisognathus_somptuosus	-1.827367851	0.689840558	2.597895212	-0.969171224
Bangsia_arcaei	-2.191132825	0.628128756	2.067964572	-2.116988536
Bangsia_aureocincta	-1.081541866	-0.57205192	2.083158293	-0.858652759
Bangsia_edwardsi	-1.150271983	-0.104510591	1.846990742	-1.067289627
Bangsia_melanochlamys	-1.769861801	-0.34702272	2.319352369	-0.694193462
Bangsia_rothschildi	-1.926523014	-0.046981461	2.326091861	-1.249377666
Cnemathraupis_aureodorsalis	-3.190118208	0.037492361	5.908590253	-0.273047914
Cnemathraupis_eximia	-2.078133106	-0.190380535	4.374374744	0.587699724
Buthraupis_montana	-2.813847581	0.191585859	5.439400968	-1.092971454
Buthraupis_wetmorei	-1.495023042	-0.416417215	4.122110868	1.132395246
Calochaetes_coccineus	-1.714392168	0.097633377	2.379275199	-1.555085163
Camarhynchus_heliobates	-1.04126302	0.435189399	0.60593816	0.20718224
Camarhynchus_pallidus	-1.068494985	0.43485183	0.624521223	0.501438485
Camarhynchus_parvulus	1.361030119	-0.948408214	-2.240929494	0.869626352
Camarhynchus_pauper	-0.617413548	-0.519116017	0.191763139	0.262083112
Camarhynchus_psittacula	-0.749621648	-0.941436159	-0.054260837	0.376016489
Cardinalis_cardinalis	-2.896215094	-0.791524458	4.020829102	0.583423838
Catamenia_analis	1.602900822	-1.171616215	-1.853415879	1.350926041
Catamblyrhynchus_diadema	1.67547365	-1.985074272	-1.187838295	2.049808727
Catamenia_homochroa	0.870055137	-0.969859709	-1.260335594	1.166030846
Catamenia_inornata	1.30765996	-1.488459246	-0.941058071	1.382430692
Certhidea_olivacea	1.781081218	0.152859287	-2.927336083	1.016755949
Charitospiza_eucosma	1.918995823	-0.612903051	-3.225013718	0.093115046
Chlorochrysa_calliparaea	0.921530849	0.668166989	-1.308084447	-1.358348107
Chlorochrysa_nitidissima	1.282255801	0.132904788	-1.606589731	-0.956570995
Chlorochrysa_phoenicotis	0.516900947	1.068464639	-0.566220793	-1.203865445
Chlorornis_riefferii	-2.171829401	0.09443118	4.141889538	0.110160536
Chlorophanes_spiza	0.217808166	1.552713953	-0.778133735	-1.528330255
Chrysothlypis_chrysomelas	0.923229576	1.184640801	-1.904690205	-0.67397248
Chrysothlypis_salmoni	0.696057001	0.823906672	-1.730275202	-0.235149181
Cissopis_leverianus	-2.680658237	0.003618941	5.154326671	1.08900653
Cnemoscopus_rubrirostris	0.475075547	0.938455671	0.260094148	0.500308628
Coereba_flaveola	1.417013602	1.363708096	-3.083297506	-1.318909747
Compsospiza_baeri	0.166009632	-0.029543122	1.431209274	2.666414527
Compsospiza_garleppi	-0.940135648	0.525481341	2.816494723	2.357647834
Compsothraupis_loricata	-2.558196217	1.164493278	4.163485138	-2.062786029
Conirostrum_albifrons	1.365432269	1.646658301	-1.447798575	-0.664314779
Conirostrum_bicolor	1.931284559	1.168316673	-2.51992379	-0.06288821
Conirostrum_cinereum	2.909716401	0.922893749	-2.98366131	0.1276153
Conirostrum_ferrugineiventre	2.174741685	1.637194483	-2.31684422	-0.911336647
Conirostrum_leucogenys	3.023654683	0.622266934	-4.672048147	-0.589031417
Conirostrum_margaritae	1.824922452	0.68218374	-2.753589837	0.146380752
Conirostrum_rufum	2.447031179	1.148472802	-2.400150323	0.92661926
Conirostrum_sitticolor	2.112968474	1.493821138	-2.235136164	-0.315354793
Conothraupis_speculigera	-1.649542026	0.550012625	1.756982757	-0.942559846
Conirostrum_speciosum	2.203251947	1.219165605	-3.395514471	-0.770402015
Coryphospingus_cucullatus	0.54692732	-0.387902482	-0.821310638	2.904074323
Coryphaspiza_melanotis	1.136426038	-0.260944279	-1.494706006	1.793663683
Coryphospingus_pileatus	0.2047239	0.005504002	-0.782784329	0.796820617
Creurgops_dentatus	0.238007431	-0.16973001	-0.149808211	0.187142344
Creurgops_verticalis	-1.048969904	0.62539917	1.269121081	-0.193225724
Cyanerpes_caeruleus	-0.103999433	3.160873816	-2.388499643	-2.895459251
Cyanerpes_cyaneus	0.00046665	2.430466058	-1.669618956	-2.255488131
Cyanerpes_lucidus	-0.46677344	3.269773652	-2.00065345	-2.215033852
Cyanerpes_nitidus	2.206609744	1.744177115	-4.549276894	-1.247132862
Cyanicterus_cyanicterus	-3.564087021	1.300734435	3.604980237	-1.807256613
Cypsnagra_hirundinacea	-0.60464847	0.913369548	1.084034483	-0.060975456
Dacnis_albiventris	2.768476612	0.139022155	-4.218478353	-1.667900452
Dacnis_cayana	1.849370805	0.729672052	-2.776163486	-1.820491872
Dacnis_flaviventer	1.216146278	0.797926466	-2.413198932	-0.731930699
Dacnis_hartlaubi	1.925053506	-0.078891737	-3.577195048	-1.036081478
Dacnis_lineata	2.218823256	0.671592446	-3.467164832	-1.322928587
Dacnis_nigripes	1.576872301	1.24621544	-2.938981013	-2.03501678
Dacnis_venusta	1.139407222	0.605296352	-2.473624113	-1.759790073
Dacnis_viguieri	1.477766275	0.725663453	-2.978407738	-1.142230108
Dubusia_castaneoventris	-0.021485084	0.504886891	0.93232535	0.136957351
Diglossa_albilatera	1.78792482	0.220404695	-2.652293138	0.489451217
Diglossa_baritula	2.885542325	1.058970068	-3.549567743	0.613558168
Diglossa_brunneiventris	2.266229215	1.241059505	-1.89299706	0.749966179
Diglossa_caerulescens	0.948114637	2.152419726	-0.947492741	0.286761222
Diglossa_carbonaria	2.12981299	1.407896054	-1.588554204	1.563859318
Diglossa_cyanea	-0.174487572	1.749017403	0.599119002	0.097745136
Diglossa_duidae	0.945754834	1.50617708	-0.838252293	-0.538711369
Diglossa_glauca	2.01217757	1.04470097	-2.720199529	-0.527422509
Diglossa_gloriosa	1.375198606	1.061250266	-1.080161464	0.283509732
Diglossa_gloriosissima	0.939278821	1.745838993	-0.067833762	0.168984229
Diglossa_humeralis	1.854337037	1.41059204	-1.36539363	0.778159158
Diglossa_indigotica	2.223369195	1.214934768	-2.464229882	0.479932167
Diglossa_lafresnayii	1.173856031	1.634618261	-0.297511686	1.018627689
Diglossa_major	-0.376335456	2.035697629	1.377723894	0.146194451
Diglossa_mystacalis	0.67293644	1.696639225	-0.024997487	1.381036898
Diglossa_plumbea	1.99717888	1.04383975	-2.888018336	0.637968791
Diglossa_sittoides	2.304905663	1.045589505	-3.004646725	-0.328891994
Diglossa_venezuelensis	1.647810963	1.315074914	-1.199783703	1.261110456
Diuca_diuca	-1.229317431	0.193701226	1.88848804	-1.05997668
Diuca_speculifera	-1.272141493	0.206550675	2.847068002	-1.593909813
Dolospingus_fringilloides	-0.67345975	-0.44951133	-0.419471654	0.878694859
Donacospiza_albifrons	1.677911614	-0.094788927	-1.742790413	1.254682548
Dubusia_taeniata	-1.854812084	1.351942504	3.280155669	0.829840085
Emberizoides_duidae	-0.738507103	0.28962733	2.27225551	1.825874147
Emberizoides_herbicola	0.319655753	-0.016717252	1.000678559	2.737091904
Embernagra_platensis	-1.18405399	0.104165923	2.857241544	1.950474566
Emberizoides_ypiranganus	0.495389238	0.079275509	0.110263364	2.494451144
Eucometis_penicillata	-1.537525779	0.29338153	2.119110133	-0.159306405
Euneornis_campestris	0.146244722	0.834270167	-0.783525014	-0.832786601
Geospiza_conirostris	-4.265013461	-0.036471692	3.244196779	-0.712720666
Geospiza_difficilis	-0.275880195	-0.060761196	-0.935320237	0.678339987
Geospiza_fortis	-2.718365178	-0.672060196	1.696097082	-0.703402215
Geospiza_fuliginosa	0.550967953	-0.561229529	-1.532862592	0.289059299
Geospiza_magnirostris	-5.131789588	-0.607784622	4.343911559	-0.449605016
Geospiza_scandens	-1.576044173	0.745040639	0.897862672	0.33524983
Gubernatrix_cristata	-1.988693277	-0.22760513	3.618096229	0.440737062
Haplospiza_rustica	0.404009759	-0.044696563	-1.002379901	-0.580576746
Haplospiza_unicolor	0.29984915	-0.172301786	-0.984593733	0.041153284
Hemispingus_atropileus	0.260074983	0.667579957	0.55530888	1.564002496
Hemispingus_calophrys	1.21401833	0.158652676	-0.578758506	1.851676409
Hemithraupis_flavicollis	1.156523488	0.294119083	-1.863051413	-0.470642757
Hemispingus_frontalis	0.113053012	0.849474596	0.03822013	1.037712782
Hemispingus_goeringi	1.07463358	0.572106104	-0.259737316	3.293561551
Hemithraupis_guira	0.988319706	0.425327679	-1.849849839	-0.358526543
Hemispingus_melanotis	0.583907893	0.4703446	-0.454079372	1.502187506
Hemispingus_parodii	0.948677808	0.088471595	-0.052601726	2.024041389
Hemispingus_reyi	1.367029375	0.182856145	-0.849780489	1.763278302
Hemithraupis_ruficapilla	0.765686279	0.768999278	-1.712777126	-0.418835407
Hemispingus_rufosuperciliaris	0.028287875	0.034088935	1.244641018	3.02795273
Hemispingus_superciliaris	1.294956034	0.771516607	-1.146552109	0.781083596
Hemispingus_trifasciatus	1.951577994	0.751568635	-1.338517826	1.597002673
Hemispingus_verticalis	1.69553897	1.138804783	-1.014609576	0.694263305
Hemispingus_xanthophthalmus	1.881291079	0.880982277	-1.516051789	0.721815206
Heterospingus_rubrifrons	-1.920084658	1.316229754	1.94253997	-1.912819816
Heterospingus_xanthopygius	-2.274680442	0.773285679	2.485763755	-0.886591543
Idiopsar_brachyurus	-3.056902671	1.202345381	3.758317786	-1.2046683
Incaspiza_personata	-0.592605915	-0.170706821	1.821164985	4.280137934
Incaspiza_pulchra	-1.239588575	0.007461737	1.655984689	3.159064569
Iridosornis_analis	-0.264420669	-0.573424979	1.047135685	0.416568076
Iridosornis_jelskii	1.163240909	-0.789950251	-0.273064448	0.958026375
Iridosornis_porphyrocephalus	-0.142680951	-0.106267904	0.593364093	0.540009885
Iridophanes_pulcherrimus	0.99432763	0.716996111	-1.833866989	-1.435879553
Iridosornis_reinhardti	0.226397738	-0.388383746	0.883707776	0.549706391
Iridosornis_rufivertex	0.122348791	-0.21028938	0.902081071	0.501293168
Lanio_aurantius	-2.948638504	0.979454268	3.783831434	-0.764272875
Lanio_fulvus	-2.03388101	0.820811129	1.905940643	-0.910778847
Lanio_leucothorax	-2.932251201	0.976291708	3.761065638	-0.82541305
Lanio_versicolor	-0.03869486	0.349431393	-0.205643063	-0.578736017
Lophospingus_griseocristatus	-0.24540903	-0.376155691	0.115683971	1.410194364
Lophospingus_pusillus	0.92136764	-0.551919673	-1.590636195	0.912347419
Loxipasser_anoxanthus	1.809676047	-1.264309975	-2.936167288	0.71777637
Loxigilla_barbadensis	-0.268353362	-0.227794776	-0.180932013	0.378529555
Loxigilla_noctis	0.056345395	-0.437199228	-0.422614856	0.235086278
Loxigilla_portoricensis	-1.870179758	-0.812059805	2.42107096	1.135440423
Loxigilla_violacea	-2.239840435	-1.023775545	1.889655062	-0.223505557
Melanodera_melanodera	-0.073930157	-0.651196939	0.773535572	-2.02493894
Melopyrrha_nigra	-0.537648501	-1.504247473	-0.053125783	0.627369061
Melanospiza_richardsoni	-1.83519207	-0.315609573	1.015828192	0.06851682
Melanodera_xanthogramma	-0.715486687	-0.856619294	1.659760857	-2.503894344
Nemosia_pileata	0.570501687	0.465018663	-1.186846129	-1.020971459
Neothraupis_fasciata	-1.044926384	0.44140195	1.283463598	0.52234138
Nephelornis_oneilli	2.405288577	0.455257327	-1.506007327	1.665157588
Nesospiza_acunhae	-0.868274529	-0.184306789	1.739291916	-0.067917395
Nesospiza_wilkinsi	-3.551932935	-0.151339558	4.478415329	-0.413183295
Orchesticus_abeillei	-2.247080016	-0.542046303	2.874382351	-0.282914616
Oreomanes_fraseri	-1.080419287	2.43871209	1.260901576	-1.438547457
Oryzoborus_angolensis	-1.286751563	-1.032397001	-0.335636343	0.43005278
Oryzoborus_atrirostris	-3.641612757	-1.062651306	2.655230037	0.297279078
Oryzoborus_crassirostris	-2.146942936	-1.285129747	1.018092995	0.022487055
Oryzoborus_funereus	-1.621125513	-1.113923141	-0.030188901	0.505883481
Oryzoborus_maximiliani	-3.313954904	-1.243892884	2.44790654	0.193538453
Oryzoborus_nuttingi	-3.499735377	-1.199097585	2.451679012	0.174325078
Paroaria_baeri	0.050838505	0.124340723	0.991326269	0.948530717
Paroaria_capitata	0.147799771	0.205198866	0.816607874	1.448798217
Paroaria_coronata	-1.349374289	-0.298226083	2.938111502	0.311065904
Paroaria_dominicana	-1.526934657	0.132168544	2.617275706	-0.069468103
Paroaria_gularis	-0.469906966	0.600676736	1.260225596	0.711390434
Parkerthraustes_humeralis	-2.908224667	-0.190307468	3.040596963	-1.381495379
Passerina_ciris	0.810726109	-1.038723009	-1.023825993	-0.203887483
Pheucticus_tibialis	-4.959396238	-0.623083033	5.555336442	-1.851961905
Phrygilus_alaudinus	0.464786183	0.33225805	-0.103041503	-0.259395314
Phrygilus_atriceps	-1.390770829	0.13494213	2.114961871	-0.664759743
Phrygilus_carbonarius	1.25446927	-0.527626288	-1.039775211	0.477706911
Phrygilus_dorsalis	-0.722718268	0.657723734	2.007206287	0.237854847
Phrygilus_erythronotus	-0.176847903	-0.244479907	1.364972696	0.05912519
Phrygilus_fruticeti	-0.302770625	-0.127129803	1.846734221	-0.4676086
Phrygilus_gayi	-0.644456612	-0.746043428	0.932262193	-0.548952496
Phrygilus_patagonicus	-0.517520755	-0.345142211	0.606943337	-0.246125192
Phrygilus_plebejus	1.747514125	-0.008454065	-1.634766016	-0.280704434
Phrygilus_punensis	-2.045393934	0.022013943	3.005779285	-0.629875881
Phrygilus_unicolor	0.33892807	-0.251544375	0.438899374	0.441767203
Piezorina_cinerea	-1.680191377	-0.808580806	2.055855377	0.263000984
Pinaroloxias_inornata	0.287145542	0.380552427	-1.189067295	0.253880343
Pipraeidea_melanonota	1.128572379	-0.420117458	-1.126791085	-1.165530405
Piranga_ludoviciana	-1.521354379	0.24716994	1.958816709	-1.911323575
Platyspiza_crassirostris	-2.03905579	-0.657360273	2.573082722	0.186122944
Poospiza_alticola	1.96459916	0.113982375	-0.439445923	1.484449514
Poospiza_boliviana	0.23575582	0.325788008	0.507425126	0.891583341
Poospiza_cabanisi	0.774098244	-0.016634256	-0.273274852	1.741457762
Poospiza_caesar	-1.33485432	0.15812701	2.846484967	1.093674414
Poospiza_cinerea	1.782499597	0.063541942	-1.97582554	1.07239497
Poospiza_erythrophrys	1.618981201	0.258621552	-1.296768384	1.799488498
Poospiza_hispaniolensis	0.682464511	-0.300984261	-1.03199249	1.730632433
Poospiza_hypochondria	-0.238078088	0.206295037	0.860824867	0.914752235
Poospiza_melanoleuca	1.740370142	0.117005514	-1.932078479	0.973618273
Poospiza_nigrorufa	1.347467679	-0.010142121	-0.99831936	1.385428775
Poospiza_ornata	1.043313102	-0.054655546	-1.668166429	0.063657693
Poospiza_rubecula	0.74908135	0.214717292	0.495259501	1.636611257
Poospiza_thoracica	1.703712178	0.152698674	-1.602894897	0.824758394
Poospiza_torquata	1.5553776	-0.036362235	-1.710440384	1.565173276
Poospiza_whitii	1.449085433	0.087068734	-1.187422846	1.544681404
Porphyrospiza_caerulescens	1.161379054	-0.10931684	-1.604087372	1.871628212
Pyrrhocoma_ruficeps	0.025132572	0.183710914	-0.139647159	1.345125903
Ramphocelus_bresilius	-1.933364564	0.345528237	2.517067786	0.795689239
Ramphocelus_carbo	-1.880531966	-0.122011421	2.157550799	0.152624336
Ramphocelus_costaricensis	-2.250992342	0.241462889	2.459000726	0.411106869
Ramphocelus_dimidiatus	-1.69773916	0.19031834	1.921814964	0.147318792
Ramphocelus_flammigerus	-2.784431304	0.371020497	3.395601368	0.323893753
Ramphocelus_melanogaster	-1.730843552	-0.3835116	1.910127913	0.248641105
Ramphocelus_nigrogularis	-2.484674373	0.494388079	2.7411672	-0.101519647
Ramphocelus_passerinii	-1.757641646	0.205920471	2.15250356	1.158570682
Ramphocelus_sanguinolentus	-2.950356879	-0.027333692	3.469182203	-0.057757682
Rhodospingus_cruentus	1.085115215	0.088700039	-2.452174526	0.092943865
Rowettia_goughensis	-1.745300825	0.467857363	3.21381589	-0.356712595
Saltator_albicollis	-3.550105613	-0.218464993	4.474918486	-0.863950824
Saltator_atriceps	-4.580884978	0.44693912	6.512170641	0.349674467
Saltator_atricollis	-3.080088317	0.254700339	4.515291054	0.899578793
Saltator_atripennis	-3.533982366	0.036602054	4.849738097	0.825921631
Saltator_aurantiirostris	-3.998170353	0.018336497	5.172418433	0.101634367
Saltator_cinctus	-3.482233637	-0.818540113	4.921269413	0.486004634
Saltator_coerulescens	-3.529900536	0.061082465	4.994574866	0.472934592
Saltator_fuliginosus	-5.411841262	0.03671653	6.365077986	0.353671595
Saltator_grossus	-4.099531336	-0.626508455	4.744701913	-0.736432142
Saltator_maxillosus	-3.522623121	-0.647820475	4.750231973	0.792032322
Saltator_maximus	-3.475950713	0.092604566	4.3986264	-0.404129311
Saltatricula_multicolor	0.047095783	-0.363102903	0.695870926	1.810158217
Saltator_nigriceps	-4.951757595	-0.073314495	6.238106733	-1.122472042
Saltator_orenocensis	-2.871327113	-0.833865684	3.387260685	-0.082144674
Saltator_rufiventris	-2.660693266	-0.606944955	4.929943297	0.374480393
Saltator_similis	-3.290610609	-0.119667056	4.487063286	0.529237226
Saltator_striatipectus	-3.198561497	-0.253143818	4.061756399	0.436111962
Schistochlamys_melanopis	-1.408724539	-0.32462782	2.14032469	1.09189706
Schistochlamys_ruficapillus	-1.465511308	-0.404976641	2.421307187	0.803529932
Sericossypha_albocristata	-2.891270206	1.520521226	5.365606703	-2.207183037
Sicalis_auriventris	-0.138417318	-0.361518586	0.748633098	-2.202819658
Sicalis_citrina	2.193986425	-1.061941145	-3.186145292	-0.177534268
Sicalis_columbiana	0.242444221	-0.346474711	-1.652741946	0.427960435
Sicalis_flaveola	0.304044517	-0.934244025	-0.776444228	-0.227015823
Sicalis_lebruni	0.661779652	-0.475287066	-0.575297792	-2.114277896
Sicalis_lutea	-0.141577326	-0.544533648	-0.300395989	-1.220107862
Sicalis_luteocephala	0.337065686	-0.37181937	-0.420090193	-0.03560148
Sicalis_luteola	1.326497774	-0.90642129	-1.777699143	-0.811979751
Sicalis_olivascens	-0.271766774	-0.510547795	-0.041966665	-0.561066014
Sicalis_raimondii	0.562136534	-0.888112694	-1.265805177	-2.132314452
Sicalis_taczanowskii	-0.83299853	-1.240111455	-0.735771033	-0.838817006
Sicalis_uropygialis	0.927503617	-0.697368917	-0.747212497	-2.02646879
Sporophila_albogularis	0.55569757	-1.329388665	-2.048043568	0.328252239
Sporophila_pileata	1.968112866	-1.030402998	-3.784266762	-0.681533194
Sporophila_caerulescens	1.328936541	-1.553029982	-2.866038888	0.308956283
Sporophila_castaneiventris	1.387882691	-1.052333857	-3.51017882	0.442592483
Sporophila_cinnamomea	2.646182977	-2.238365892	-4.448953519	0.335671192
Sporophila_collaris	-0.316015024	-1.531458191	-1.149287098	-0.197357632
Sporophila_corvina	1.057872056	-1.584190134	-2.465250451	0.422116771
Sporophila_falcirostris	-0.413138528	-1.358191914	-1.107648063	-0.358105697
Sporophila_frontalis	-0.525555467	-0.775977779	-0.790749032	-0.350552856
Sporophila_hypochroma	2.411394517	-1.665208154	-4.127269023	-0.85994758
Sporophila_hypoxantha	1.882540551	-1.383723002	-3.608780838	-0.882413003
Sporophila_intermedia	0.47796274	-1.676734723	-1.895015896	0.463831687
Sporophila_leucoptera	-0.710193983	-1.369798465	-0.771289107	0.66454507
Sporophila_lineola	2.155884972	-1.710506639	-3.288831245	0.035683102
Sporophila_luctuosa	1.431559618	-1.900542657	-2.827562268	-0.094937783
Sporophila_melanogaster	1.41052077	-1.699189578	-3.245049812	-0.472836508
Sporophila_minuta	2.207594331	-2.005924344	-3.915538538	0.74140685
Sporophila_nigricollis	1.693079997	-1.739087938	-3.127724251	0.738416256
Sporophila_palustris	2.272283096	-1.72645545	-3.951479385	-0.036152759
Sporophila_peruviana	-0.635461169	-1.679111103	-1.023844322	-0.278827002
Sporophila_plumbea	0.720964361	-1.747093425	-2.643734529	-0.823936133
Sporophila_ruficollis	2.354519092	-1.796618979	-4.063226434	0.513453721
Sporophila_schistacea	0.3354902	-1.045271221	-1.962346875	-1.352568239
Sporophila_simplex	1.000947636	-1.515271689	-1.54654792	0.316985949
Sporophila_telasco	1.620942043	-1.431857542	-3.026600834	0.607003909
Sporophila_torqueola	1.554879167	-1.876674879	-2.866648833	1.075325008
Stephanophorus_diadematus	-0.582909366	-0.943811085	2.05574203	-0.274966162
Tachyphonus_coronatus	-1.762923901	0.473983328	2.185395975	0.017625444
Tachyphonus_cristatus	-1.097413216	0.484325557	0.929365961	-0.25823386
Tachyphonus_delatrii	0.130757584	0.5087937	-0.173651361	0.634111461
Tachyphonus_luctuosus	0.364923513	0.115032301	-1.255587047	0.097678689
Tachyphonus_phoenicius	-1.166934986	0.606850635	1.091224557	0.759391989
Tachyphonus_rufus	-2.184570589	0.809527216	2.995831683	0.696000854
Tachyphonus_rufiventer	-0.219878098	0.375572626	0.122319602	-0.075920192
Tachyphonus_surinamus	-0.853821104	0.865834165	0.895296088	-0.83338307
Tangara_argyrofenges	1.953833037	-0.867331585	-2.143560452	-1.518522809
Tangara_arthus	0.968433143	0.032058136	-0.851539857	-0.90471459
Tangara_callophrys	0.652530983	0.90568999	-0.615447993	-1.391717924
Tangara_cayana	0.642944302	-0.138293859	-1.19932917	-0.360490069
Tangara_chilensis	1.729272569	-0.52715994	-1.502618822	-0.056216288
Tangara_chrysotis	0.441061655	0.211759193	-0.570189866	-1.427646362
Tangara_cucullata	0.127270313	-0.445411482	-0.071201611	-0.643170721
Tangara_cyanicollis	1.02214711	-0.247474775	-1.561449054	-0.693967952
Tangara_cyanocephala	1.498922746	0.205146081	-1.855561535	-0.47649848
Tangara_cyanotis	1.503253048	0.307711596	-2.025386912	-0.799823761
Tangara_cyanoptera	1.144531829	-0.828816113	-1.350001197	-0.49195977
Tangara_cyanoventris	1.474464335	-0.147394827	-1.721364378	0.003096884
Tangara_desmaresti	1.204045947	-0.080837542	-1.0187014	-0.152599391
Tangara_dowii	1.620653228	-0.928680345	-1.550663767	-0.282409574
Tangara_fastuosa	0.230521828	-0.366020138	-0.552692707	-0.409929769
Tangara_florida	1.066135109	0.197524139	-1.767666951	-1.283983149
Tangara_fucosa	1.156414232	-0.461128231	-1.209505367	-0.408386225
Tangara_guttata	0.958016868	0.198012238	-1.127100764	-0.684092804
Tangara_gyrola	1.346932112	-0.142553965	-1.556294321	-0.78611699
Tangara_heinei	1.542727615	-0.472502638	-1.513040295	-1.087675576
Tangara_icterocephala	0.681503457	-0.404909277	-1.101768892	-0.913017898
Tangara_inornata	1.182522575	-0.402231602	-1.725492582	-1.055273193
Tangara_johannae	1.146292594	-0.629629448	-1.437939303	-0.968785277
Tangara_labradorides	1.298847775	-0.82417605	-2.022625607	-0.449734899
Tangara_larvata	1.349478276	-0.562938357	-1.89268825	-0.678536027
Tangara_lavinia	0.923024663	0.155517354	-1.31203636	-1.25593827
Tangara_mexicana	1.294382932	-0.415514808	-1.437458422	-0.59771405
Tangara_nigrocincta	1.572544039	-0.714289534	-1.939791461	-0.470956549
Tangara_nigroviridis	1.800431774	-0.295379343	-2.096377304	-1.138770466
Tangara_palmeri	0.101991498	-0.459715559	0.501487916	-0.583964542
Tangara_parzudakii	-0.038170995	0.047285161	0.475501165	-1.257411276
Tangara_phillipsi	1.655205546	-0.811152439	-1.879076122	-1.162603526
Tangara_preciosa	0.527935103	0.080125046	-0.17773496	-0.46598474
Tangara_punctata	1.744876737	-0.307702465	-2.437686642	-0.173448223
Tangara_rufigenis	0.997251906	0.012251178	-1.292182881	-0.833234346
Tangara_ruficervix	1.182643233	0.23317134	-1.302043796	-1.326847195
Tangara_rufigula	1.046307515	0.430889118	-1.474087296	-0.74028966
Tangara_schrankii	1.030508733	-0.249871655	-1.593111422	-1.29494216
Tangara_seledon	0.976581333	-0.69686163	-1.596858965	-0.760488893
Tangara_varia	2.706933525	-0.533855444	-3.935028697	-0.245431794
Tangara_vassorii	2.073825103	-0.517076102	-1.777491645	-0.748913986
Tangara_velia	1.151127115	0.307821069	-1.291007407	-0.722257188
Tangara_viridicollis	1.093079501	0.260351271	-1.048235145	-1.016267105
Tangara_vitriolina	0.362260575	-0.544400207	-0.492324273	-0.508391988
Tangara_xanthocephala	0.96972041	0.530245191	-1.214654817	-1.290765329
Tangara_xanthogastra	1.484897936	0.564506269	-2.318874476	-0.246828286
Tersina_viridis	0.395548119	-0.53958732	-0.232949639	-2.33810607
Thlypopsis_fulviceps	1.929231611	0.169784879	-2.217438682	0.914954687
Thlypopsis_inornata	1.049854233	0.052309521	-0.874684364	0.841901
Thlypopsis_ornata	1.118936581	1.586877033	-1.1484022	0.744334326
Thlypopsis_pectoralis	1.596246949	0.879177947	-1.018790273	1.689750681
Thlypopsis_ruficeps	1.747141573	1.076560879	-1.862920767	0.608564458
Thlypopsis_sordida	1.170632078	0.722926539	-1.203661404	0.408860821
Thraupis_abbas	-0.910032153	-0.332799494	1.973896954	-1.503282626
Thraupis_cyanocephala	-0.742383439	-0.0967479	2.035853055	0.370188431
Thraupis_cyanoptera	-1.437838382	-0.159035765	2.30362181	-1.4967298
Thraupis_episcopus	-0.739529084	-0.34608549	1.434177953	-1.010458781
Thraupis_ornata	-0.87414477	0.976022338	1.849024562	-1.559887382
Thraupis_palmarum	-0.539075187	0.267098933	1.584525918	-0.655306905
Thraupis_sayaca	-0.875235047	-0.439693295	1.441817225	-1.26928464
Tiaris_bicolor	1.872686156	-1.190338887	-3.43416843	0.870721512
Tiaris_canorus	2.078122229	-1.457543192	-4.387014047	1.296114394
Tiaris_fuliginosus	0.076102989	-0.934227104	-1.530884782	-0.13015201
Tiaris_obscurus	1.507470807	-1.271439288	-2.81787796	1.010076547
Tiaris_olivaceus	2.022161716	-0.818501718	-3.498129638	0.366273425
Trichothraupis_melanops	-0.464723411	0.307850077	0.986578746	-0.248928999
Urothraupis_stolzmanni	1.867077909	0.20561627	-0.603340024	1.59405343
Volatinia_jacarina	1.316127524	-0.665903558	-2.717690706	1.040696317
Wetmorethraupis_sterrhopteron	-1.964448104	-0.403687639	3.213485642	-1.509803088
Xenospingus_concolor	1.251031643	1.052430239	-0.213718385	0.726134335
Xenodacnis_parina	3.507957435	0.611085545	-3.01192715	1.713538391
